# Supplementary material for: EPIREGULIN creates a developmental niche for spatially organized human intestinal enteroids
Source: JCI Insight. 2023 Mar 22;8(6):e165566. doi: 10.1172/jci.insight.165566 (PMC10070114; doi:10.1172/jci.insight.165566)
Supplement: Supplemental table 1 [file jciinsight-8-165566-s006.xlsx]

## Sheet: Cluster 0
scores	names	pvals	pvals_adj	logfoldchanges
38.487	PRSS2	7.39593e-220	4.16459e-217	4.7008
51.5337	KRT7	0	0	4.24359
40.2384	CLDN18	2.16427e-235	1.44026e-232	4.07905
33.3412	TFF1	2.5311e-182	1.05274e-179	4.06713
72.3966	CTSE	0	0	3.91842
18.9131	CEMIP	1.06954e-69	1.01415e-67	3.87398
41.3834	TACSTD2	3.56535e-244	2.83686e-241	3.75671
26.5758	SLC26A9	5.79629e-123	1.24064e-120	3.54336
64.4105	ANXA10	0	0	3.53943
40.9656	MUC1	3.86928e-251	3.37189e-248	3.47561
33.1547	S100P	6.39958e-180	2.63181e-177	3.4027
25.7533	SERPINA3	6.49345e-118	1.32775e-115	3.3545
23.1231	PRSS1	7.41882e-99	1.18059e-96	3.35258
30.2073	ONECUT3	1.26727e-151	3.83335e-149	3.29586
42.2481	TM4SF1	1.03873e-261	1.00049e-258	3.29099
38.1946	LCN2	1.43222e-225	8.88488e-223	3.26922
56.2852	TIMP1	0	0	3.25728
22.9133	KLF2	5.54193e-97	8.5227e-95	3.22708
20.8905	VSIG1	5.28293e-83	6.40267e-81	3.21692
34.4059	MIA	7.05683e-186	3.14984e-183	3.21456
21.9724	RGS5	9.27685e-91	1.28614e-88	3.17782
39.029	SERPINA1	6.57785e-240	4.91339e-237	3.16886
18.9892	MYEOV	1.66211e-70	1.60939e-68	3.1687
19.6574	ANXA1	6.61578e-75	6.99839e-73	3.14428
72.5636	S100A6	0	0	3.13521
62.1616	LYZ	0	0	3.06772
26.3379	CDKN2A	3.61699e-122	7.69683e-120	2.98463
19.6865	TFF2	5.65243e-76	6.139e-74	2.91519
20.3161	LINC02381	2.5438e-79	2.91867e-77	2.9135
19.6767	GJB3	3.72041e-75	3.9816e-73	2.90106
65.948	KRT19	0	0	2.85683
21.9002	PMEPA1	6.04297e-90	8.25293e-88	2.80383
40.474	TESC	6.00968e-248	4.9991e-245	2.78715
22.3352	FLNA	2.40381e-93	3.47755e-91	2.77881
20.7481	PRSS23	3.17584e-82	3.79865e-80	2.77562
17.7725	CREB5	5.45764e-63	4.57106e-61	2.73658
17.645	MMP1	2.45303e-62	2.00858e-60	2.7327
19.2797	HHEX	9.64265e-73	9.74947e-71	2.63962
28.2299	CAPN8	3.37293e-138	8.63304e-136	2.59206
20.648	PHLDA3	5.6395e-82	6.70167e-80	2.5808
19.201	MLPH	1.78158e-72	1.78651e-70	2.56841
18.0637	LINC00963	6.06857e-65	5.28847e-63	2.55632
48.6917	TSPO	0	0	2.52559
22.6936	CEACAM6	4.27409e-98	6.714e-96	2.47842
25.9564	TMEM265	2.08911e-120	4.36934e-118	2.45154
18.3144	EMP3	1.40621e-66	1.2584e-64	2.44444
24.8422	PRSS22	1.26433e-112	2.42282e-110	2.3388
28.632	DUSP4	6.25165e-144	1.76013e-141	2.33458
28.356	TSPAN1	4.07502e-146	1.18373e-143	2.33218
37.0241	GPX2	6.33328e-228	4.06674e-225	2.30462
22.5189	CAV2	3.23966e-95	4.82011e-93	2.29792
23.8669	REG4	2.15407e-106	3.86476e-104	2.27846
31.9022	PLPP2	1.06817e-170	3.9491e-168	2.27176
23.2157	MYOF	1.91958e-100	3.10878e-98	2.25622
18.1708	VSIG2	5.85247e-66	5.17407e-64	2.24261
34.8798	XRCC4	1.07117e-197	5.15867e-195	2.21983
18.2223	LINC01559	1.447e-66	1.29175e-64	2.1665
25.9939	PLCD3	1.9841e-121	4.19768e-119	2.16171
20.7405	RAB3B	8.20215e-84	1.00404e-81	2.15978
23.8771	LAMC2	1.25614e-105	2.22107e-103	2.14913
33.201	SFN	3.50245e-188	1.60242e-185	2.14353
32.2763	RAB34	2.39954e-177	9.4436e-175	2.11337
22.9433	ERN 2.00	3.15999e-99	5.07276e-97	2.09615
34.7306	BACE2	1.29548e-198	6.40754e-196	2.05867
18.6173	BIK	4.69793e-69	4.42028e-67	2.03118
37.7654	TRNP1	8.64165e-228	5.45333e-225	2.02903
40.7995	GSN	5.00086e-268	4.94693e-265	2.01475
49.6971	SH3BGRL3	0	0	2.0096
19.4374	ACOT9	3.1061e-74	3.22057e-72	2.00575
46.8849	S100A16	0	0	2.00519
17.8276	COL18A1	7.7867e-64	6.62793e-62	1.99163
66.0655	S100A11	0	0	1.976
21.6121	NPDC1	1.19213e-89	1.62205e-87	1.97452
21.0042	RNASE1	1.62796e-86	2.10547e-84	1.97076
47.4183	CD24	0	0	1.95749
43.8669	CD59	2.47528e-288	2.83118e-285	1.94666
21.7073	AC008397.1	1.54106e-90	2.12847e-88	1.93861
29.9957	CAPG	2.14844e-157	6.95886e-155	1.90025
18.0914	DAPK1	6.44533e-66	5.68447e-64	1.89047
39.3821	S100A13	1.04603e-244	8.50798e-242	1.88786
36.6682	S100A14	1.47862e-236	1.04075e-233	1.88657
20.2195	PLK2	7.56808e-80	8.7658e-78	1.88024
17.8293	TMEM163	2.75065e-64	2.35776e-62	1.87406
26.9254	PLAAT3	1.58727e-133	3.97917e-131	1.87242
28.2597	HSPG2	5.34534e-141	1.41772e-138	1.85088
27.9694	LITAF	1.75127e-140	4.57843e-138	1.83504
17.6394	PLA2G10	9.52766e-63	7.9255e-61	1.81846
34.7139	FXYD3	6.21596e-222	3.61128e-219	1.81773
23.1445	CD55	2.1736e-102	3.66617e-100	1.79139
51.3591	CSTB	0	0	1.78904
29.2039	HSPB1	3.99494e-152	1.21849e-149	1.78884
24.5972	RGS10	4.16613e-112	7.9419e-110	1.77314
28.0759	FHL2	2.05912e-145	5.93432e-143	1.75278
30.0556	C4orf48	1.781e-158	5.92605e-156	1.74726
21.9568	HSPA1A	6.73838e-95	9.94482e-93	1.72547
31.4034	ADAM9	2.90617e-171	1.0854e-168	1.72114
32.5272	FXYD5	2.12112e-183	9.02734e-181	1.70887
20.2837	LAMA3	8.64422e-81	1.01082e-78	1.68986
19.7311	IL18	1.84161e-76	2.01811e-74	1.6863
19.041	PDLIM7	6.05473e-72	6.0384e-70	1.67533
23.0837	TNFRSF21	3.08351e-101	5.10677e-99	1.66016
21.6133	FOXQ1	1.92125e-90	2.6436e-88	1.64556
20.3563	SGPP2	3.26907e-81	3.8473e-79	1.63086
22.9511	AHNAK	4.72651e-101	7.75763e-99	1.59972
35.8318	C12orf75	4.49587e-224	2.6976e-221	1.59625
30.2669	CAPN2	2.02683e-160	6.86887e-158	1.59299
47.5165	ANXA2	0	0	1.5903
23.7495	AGRN	3.17733e-106	5.64532e-104	1.58573
19.7584	ITGAV	4.98481e-77	5.57948e-75	1.52997
32.7598	CD9	1.41474e-185	6.23868e-183	1.51664
31.8526	C19orf33	2.16827e-185	9.44771e-183	1.50819
24.0311	ANXA3	4.50205e-110	8.40712e-108	1.50235
44.5896	CYSTM1	0	0	1.48569
20.0778	CD44	7.26424e-80	8.44059e-78	1.48277
19.0651	SH3KBP1	1.54744e-72	1.55599e-70	1.47904
18.4879	AK1	7.56662e-69	7.10117e-67	1.47677
37.2165	ANXA5	3.5075e-224	2.13964e-221	1.47546
20.562	LIPH	1.68772e-83	2.05907e-81	1.46985
18.6752	IL32	2.42757e-71	2.39492e-69	1.46977
23.0746	QSOX1	3.05507e-104	5.2497e-102	1.44136
21.7523	ITGB4	2.58362e-92	3.67949e-90	1.42272
25.8637	ASPH	1.37114e-124	2.96954e-122	1.41411
18.6373	NIBAN2	6.50468e-70	6.2324e-68	1.41133
20.0826	CCND1	1.29002e-79	1.48947e-77	1.3475
25.3581	LY6E	6.04805e-126	1.3416e-123	1.32837
26.3709	GIPC1	5.77772e-128	1.33e-125	1.32391
21.1881	RHOF	2.55622e-89	3.45241e-87	1.31936
19.9986	AHR	2.62609e-79	3.00367e-77	1.30919
35.5463	ARPC1B	3.08881e-221	1.76646e-218	1.30884
24.7419	CDC42EP1	1.46564e-115	2.91544e-113	1.30491
22.4045	PLXNB2	3.26476e-97	5.06328e-95	1.29965
18.659	INO80C	4.98591e-70	4.78975e-68	1.28728
22.8743	LGMN	2.95188e-103	5.02519e-101	1.28591
36.6002	ANXA4	7.61408e-238	5.46437e-235	1.26918
20.7117	ACAT2	4.79213e-85	6.06909e-83	1.26743
21.7685	SPTBN1	3.60549e-92	5.1149e-90	1.25775
18.973	NQO1	1.39384e-72	1.4054e-70	1.25638
18.3244	CA2	4.92427e-68	4.53988e-66	1.25461
21.8003	PHLDA2	6.39314e-95	9.4735e-93	1.24683
18.103	FADS2	8.0544e-67	7.24322e-65	1.24422
29.4348	LMNA	5.46406e-154	1.70932e-151	1.22466
26.3155	TPM4	2.77155e-129	6.46124e-127	1.1924
22.3112	VILL	2.82494e-96	4.30816e-94	1.18223
21.2546	DHCR24	4.66484e-89	6.25413e-87	1.16475
17.808	DPYSL2	6.56029e-65	5.68988e-63	1.15723
20.7636	RRAS	5.77949e-86	7.44843e-84	1.14879
24.3849	LAD1	7.0319e-113	1.36177e-110	1.139
24.5348	CTSD	1.95157e-117	3.96831e-115	1.13344
23.3662	FDFT1	3.12905e-106	5.58665e-104	1.10959
19.583	DMKN	3.17604e-77	3.56584e-75	1.09557
21.3259	MVP	1.2239e-89	1.65911e-87	1.08202
31.1736	JPT1	1.64535e-179	6.69128e-177	1.04935
32.0158	TAGLN2	1.05764e-182	4.44951e-180	1.04524
30.5532	S100A10	2.10131e-169	7.69101e-167	1.04341
39.4157	TMSB4X	8.96726e-258	8.41566e-255	1.03325
21.6679	LSR	9.8204e-93	1.40405e-90	1.01476
25.92	PKM	6.71287e-130	1.57499e-127	0.99607
21.1962	RHOC	7.85515e-91	1.09318e-88	0.994532
20.4792	FDPS	2.86148e-84	3.55027e-82	0.99154
19.4046	CXCL16	1.82605e-76	2.00706e-74	0.985307
23.4922	IGFBP2	1.13205e-106	2.04109e-104	0.976789
21.9389	TPM1	1.88906e-95	2.8221e-93	0.965944
26.5502	KRT18	2.50767e-130	5.95995e-128	0.96333
25.0155	EFHD2	4.22197e-118	8.68137e-116	0.959773
29.8176	CD63	9.67869e-163	3.37381e-160	0.936369
21.7573	C9orf16	4.62033e-93	6.65783e-91	0.924682
24.4158	SDCBP	4.42395e-115	8.70542e-113	0.922806
17.6212	CMTM6	1.2462e-63	1.05584e-61	0.919504
31.5256	DSTN	2.74289e-179	1.10322e-176	0.919358
19.7706	TSPAN15	1.70479e-78	1.93779e-76	0.907215
18.6307	TAX1BP3	1.65564e-70	1.60738e-68	0.894415
30.5507	KRT8	7.87942e-164	2.77303e-161	0.882188
41.2686	GSTP1	2.26309e-285	2.51004e-282	0.853149
23.3981	CYBA	1.35591e-105	2.38595e-103	0.841009
19.6403	MAL2	3.93894e-78	4.46345e-76	0.840846
21.5537	ANXA11	1.21837e-91	1.71513e-89	0.831947
27.8628	RPS27L	4.36791e-145	1.24898e-142	0.822084
37.7766	TMSB10	6.22086e-240	4.74353e-237	0.816059
26.0914	ARPC2	7.68735e-131	1.83899e-128	0.795002
19.0556	CAPNS1	1.15198e-73	1.17776e-71	0.786923
18.4416	HMGA1	7.14789e-70	6.79533e-68	0.78659
30.8466	MYL12B	1.68359e-176	6.55543e-174	0.776217
17.775	GMDS	4.4312e-65	3.88006e-63	0.751801
26.7396	CLIC1	3.00295e-133	7.47693e-131	0.740275
20.9315	CIB1	7.22441e-89	9.65038e-87	0.72994
18.2634	ALDH2	2.7445e-68	2.54308e-66	0.718334
18.1674	CD151	8.62484e-68	7.89194e-66	0.699986
20.3313	DYNLL1	2.50695e-84	3.12098e-82	0.674827
17.7287	NME2	3.02686e-66	2.68898e-64	0.649001
21.994	MIF	9.64367e-96	1.45254e-93	0.628901
18.2701	H2AFJ	8.39847e-69	7.86169e-67	0.615083
19.0389	PRDX5	4.20705e-74	4.34979e-72	0.58572
22.6884	MYL6	1.66182e-100	2.71537e-98	0.566735
18.7898	CST3	2.48051e-72	2.48058e-70	0.565264
18.0152	SELENOW	2.32427e-67	2.11093e-65	0.524793
17.6267	SSR4	1.2857e-64	1.10986e-62	0.518641
29.0353	SERF2	2.03371e-155	6.41687e-153	0.50908
20.0615	ELOB	4.41584e-81	5.18026e-79	0.489685
17.5261	PFN1	5.79843e-64	4.94705e-62	0.488166
20.9679	ARPC3	4.26978e-89	5.74552e-87	0.470214

## Sheet: Cluster 1
scores	names	pvals	pvals_adj	logfoldchanges
49.2293	MT1G	0	0	3.61526
30.5545	SMOC2	2.25085e-147	3.0177e-145	3.14803
24.2694	LGR5	7.50664e-103	5.51708e-101	2.97758
35.9082	VAV3	1.38001e-187	2.85365e-185	2.89299
42.458	MT1E	9.3849e-300	1.01028e-296	2.84653
24.4305	OLFM4	1.15568e-106	8.92383e-105	2.83607
40.8381	MT1X	3.94591e-273	2.94743e-270	2.79934
33.1387	MT2A	2.40907e-193	5.5109e-191	2.62222
32.3939	BEX1	1.10758e-169	1.9122e-167	2.55373
34.6138	KIAA1324	6.78208e-189	1.41846e-186	2.40752
55.6494	CCND2	0	0	2.37163
30.401	DACH1	8.16589e-150	1.12785e-147	2.35965
37.9934	PIK3R1	3.70391e-211	1.16868e-208	2.27731
33.6449	MALAT1	1.82094e-208	5.33187e-206	2.20012
30.9373	EPHB2	4.20551e-155	6.1325e-153	2.19702
31.605	ALDH1B1	2.0455e-162	3.21319e-160	2.11995
26.6691	CCDC88A	5.25814e-122	4.98583e-120	2.05828
31.1096	CDCA7	2.1945e-159	3.29183e-157	2.0399
36.0308	NFIA	2.97849e-200	7.57054e-198	2.03712
23.968	SNHG14	2.48623e-103	1.83096e-101	2.01819
29.8662	BCL11A	2.90479e-147	3.88023e-145	2.00023
31.3669	DMBT1	1.5781e-182	3.04001e-180	1.99523
25.2384	HMGCS2	6.95569e-114	5.93438e-112	1.97158
32.9487	MYC	8.86842e-180	1.63936e-177	1.96399
38.5903	CDKN1B	2.15299e-224	7.95974e-222	1.93142
35.1881	ENC1	1.05499e-195	2.4912e-193	1.91509
25.9103	EDN1	2.972e-121	2.78205e-119	1.91319
33.8401	SPRY2	1.89434e-182	3.6301e-180	1.90525
39.2814	UGT2A3	1.51681e-256	8.9543e-254	1.90163
34.4574	SLC12A2	1.4167e-199	3.5274e-197	1.88683
32.0129	GABPB1-AS1	9.82165e-168	1.649e-165	1.87684
28.4459	MT1F	2.04222e-144	2.5954e-142	1.8228
34.6732	CPS1	1.81623e-204	4.99817e-202	1.78918
37.5924	ZFP36L1	2.09258e-226	7.89594e-224	1.74001
37.0157	EGR1	1.35706e-239	6.05728e-237	1.7118
23.043	LAMB1	3.09167e-97	2.11907e-95	1.69253
26.4107	PDGFA	1.15948e-123	1.12867e-121	1.68883
25.5667	NFKBIZ	6.44559e-117	5.69843e-115	1.64992
25.8632	TRABD2A	3.90362e-119	3.57191e-117	1.62525
30.4204	MLXIP	4.72751e-157	6.97708e-155	1.61424
34.1306	BTG2	3.04639e-201	7.96435e-199	1.61065
41.0931	ZFP36L2	9.47805e-270	6.67127e-267	1.58642
23.7572	LRIG1	7.61217e-103	5.58343e-101	1.57725
25.9769	CDK6	5.44505e-121	5.0711e-119	1.57442
23.8047	ARID3A	1.06566e-104	8.0421e-103	1.53515
37.664	MT-ND1	3.69705e-259	2.37396e-256	1.53498
23.2216	PCMTD2	3.23932e-99	2.28885e-97	1.5336
25.7396	ZNF22	1.75453e-119	1.61351e-117	1.51325
26.0925	SLC9A3-AS1	2.77415e-123	2.67907e-121	1.47237
36.1009	PDCD4	1.95129e-215	6.49264e-213	1.46755
28.2162	TFDP2	1.63362e-139	1.93502e-137	1.44364
25.5192	PKDCC	8.63736e-119	7.86408e-117	1.43156
34.9181	JUN	1.17091e-210	3.60138e-208	1.42475
29.2633	REPIN1	8.51276e-150	1.17134e-147	1.41127
25.563	COQ8A	4.20593e-119	3.83893e-117	1.40764
32.7104	PNISR	6.69148e-183	1.29585e-180	1.39404
24.8502	RHOBTB3	3.88012e-113	3.27226e-111	1.39304
28.367	TGIF1	5.02693e-144	6.34451e-142	1.39014
27.015	NRARP	1.82599e-133	2.007e-131	1.38552
24.1545	NKTR	1.28302e-107	1.01425e-105	1.37917
25.9663	GALNT4	2.78511e-121	2.61379e-119	1.37327
24.3687	CERS6	3.52474e-108	2.82915e-106	1.36127
38.6059	MLEC	7.60917e-249	4.09563e-246	1.35943
34.1545	MT-CO3	4.40929e-222	1.55177e-219	1.35461
32.7255	NCL	2.41534e-185	4.85736e-183	1.35162
31.2454	MT-ND3	2.45139e-189	5.21648e-187	1.3285
34.1583	NAP1L1	7.36612e-204	1.98241e-201	1.31209
26.5958	PARP1	2.12663e-129	2.21757e-127	1.30024
30.5579	ADD3	5.40691e-163	8.5301e-161	1.29321
23.3271	GATAD1	1.19396e-101	8.58551e-100	1.27059
22.8638	ATRX	5.01646e-99	3.53091e-97	1.26686
33.7211	IRF2BP2	7.85993e-194	1.80932e-191	1.26103
23.4711	PHF3	1.102e-102	8.03469e-101	1.25786
23.3277	BPTF	3.33715e-102	2.41389e-100	1.22932
22.7153	ZKSCAN1	7.96845e-98	5.50289e-96	1.22625
23.4872	CDX1	3.05982e-107	2.39813e-105	1.21456
23.3937	SNHG25	4.7202e-104	3.49725e-102	1.19556
32.8612	SET	2.81699e-189	5.95981e-187	1.19008
26.927	SEZ6L2	2.19027e-133	2.40019e-131	1.15844
28.1104	MT-ATP6	7.8537e-158	1.16378e-155	1.14175
26.9793	TRIM2	9.62708e-132	1.03029e-129	1.13831
28.2431	ARGLU1	2.6248e-144	3.32423e-142	1.13258
26.8856	EBPL	2.00295e-135	2.25569e-133	1.11957
30.2507	IMPDH2	2.10218e-172	3.73505e-170	1.11634
24.4174	FOS	3.34883e-117	2.98225e-115	1.10325
23.6058	CDK4	1.17818e-107	9.35417e-106	1.10322
24.5239	TXNIP	1.80322e-114	1.55293e-112	1.09511
25.8074	MT-CO1	1.20317e-135	1.36338e-133	1.09261
30.1875	APEX1	4.87253e-171	8.53298e-169	1.06773
25.9498	NUCKS1	1.10129e-128	1.14512e-126	1.06665
27.7144	RSL1D1	4.7693e-142	5.85775e-140	1.06498
34.2502	TSPAN8	4.28352e-217	1.43836e-214	1.06095
31.1527	RPL23	2.96664e-165	4.74157e-163	1.03067
27.6016	EPB41L4A-AS1	6.32942e-142	7.72211e-140	1.02151
27.8979	VMP1	7.34324e-144	9.23608e-142	1.01408
26.0592	MT-CYB	4.48925e-139	5.28331e-137	1.00038
24.5438	MT-CO2	3.25343e-124	3.18393e-122	0.992633
26.5672	SNHG32	3.85335e-132	4.16037e-130	0.986801
26.2083	RBMX	5.27314e-130	5.56203e-128	0.979629
23.028	ODC1	3.64765e-104	2.71357e-102	0.977033
24.3968	ECI2	9.82604e-113	8.24869e-111	0.955494
31.9922	HSP90AB1	3.25161e-184	6.46805e-182	0.955332
39.827	HNRNPA1	1.58039e-275	1.31463e-272	0.952409
23.806	TAF1D	1.14403e-108	9.26387e-107	0.93302
26.3879	SUCLG1	1.51008e-131	1.61138e-129	0.911104
37.5939	GAS5	8.18808e-262	5.35164e-259	0.910401
25.6371	HMGN3	3.58204e-128	3.66219e-126	0.905951
39.781	NPM1	7.77171e-287	7.11131e-284	0.905444
39.0418	SNHG29	6.53329e-285	5.69345e-282	0.901724
30.8059	SNHG6	2.85106e-175	5.16592e-173	0.894096
30.6508	EIF4B	1.98753e-169	3.41529e-167	0.885358
24.2445	BEX3	9.62731e-116	8.3106e-114	0.881891
26.5685	HSPD1	3.98822e-137	4.60482e-135	0.869764
25.8323	ANP32B	5.40445e-126	5.34617e-124	0.846822
37.5967	RPL31	2.13359e-253	1.20141e-250	0.84291
41.4163	RPL27A	2.23215e-273	1.70206e-270	0.825646
24.015	CLNS1A	3.08339e-112	2.5766e-110	0.823518
24.6168	LDHB	1.43036e-122	1.36691e-120	0.81961
22.6574	HNRNPD	7.13801e-101	5.09276e-99	0.811016
24.1972	NONO	9.74245e-113	8.19732e-111	0.802277
42.5771	RPL5	0	0	0.798919
29.0487	SNHG8	5.22513e-162	8.17287e-160	0.797803
37.8401	RPSA	1.12687e-274	9.16549e-272	0.77545
23.2975	RPS20	2.50725e-102	1.82079e-100	0.764404
23.261	PRDX3	1.00157e-105	7.66917e-104	0.761995
28.1657	CIRBP	3.81405e-149	5.18952e-147	0.755236
22.8724	SERBP1	3.23126e-102	2.34193e-100	0.752904
39.2069	RPS8	5.35979e-285	4.78473e-282	0.751953
50.1839	RPS29	0	0	0.744112
25.9498	SNHG5	2.02873e-129	2.12153e-127	0.742976
35.894	RPL10A	2.64182e-248	1.40135e-245	0.740821
37.2837	PABPC1	1.43551e-242	6.56766e-240	0.736653
26.0984	RPS17	3.51428e-128	3.60298e-126	0.730415
37.5059	EEF1B2	7.0192e-267	4.84735e-264	0.723085
23.3086	ST13	7.92503e-105	5.99306e-103	0.714742
37.0827	RPS21	8.96746e-253	4.973e-250	0.710659
37.8721	RPS2	4.21652e-274	3.35498e-271	0.685011
26.3645	EIF3E	5.93602e-132	6.37139e-130	0.684318
37.3122	RPS3	7.66126e-258	4.75271e-255	0.682814
35.841	RPS23	2.01307e-243	9.44622e-241	0.674367
34.6783	RPS18	1.5187e-223	5.50354e-221	0.647107
30.8943	RPL13A	4.61616e-172	8.16213e-170	0.639849
33.4601	RPS4X	1.24571e-210	3.7995e-208	0.639694
35.1645	RPS3A	1.29789e-230	5.16347e-228	0.639691
26.1205	RPL4	2.28123e-139	2.69339e-137	0.625494
37.8759	RPL13	6.88243e-272	5.03808e-269	0.623691
34.7534	RPS13	1.41744e-223	5.18796e-221	0.619903
37.1895	RPL30	1.97508e-247	1.00403e-244	0.6178
33.0405	RPS10	3.40828e-209	1.00602e-206	0.598698
31.6282	RPL7	7.93694e-186	1.61389e-183	0.595435
25.5046	ATP5MC2	3.13424e-126	3.11729e-124	0.592694
32.9774	RPL26	2.19474e-206	6.17921e-204	0.588755
35.4289	RACK1	2.90549e-237	1.22234e-234	0.586154
27.547	EEF1G	8.86861e-143	1.09293e-140	0.58597
29.516	RPS19	1.75244e-170	3.05434e-168	0.584828
32.1747	RPS12	5.97402e-196	1.43852e-193	0.583276
37.3335	RPL21	4.64376e-263	3.09029e-260	0.581686
33.6	RPL22	1.95033e-220	6.73433e-218	0.57874
25.3704	RPS11	1.53689e-120	1.42771e-118	0.577839
33.4739	RPS25	1.14306e-210	3.54552e-208	0.573576
35.3934	RPLP0	4.67128e-240	2.11078e-237	0.570236
31.342	RPL36A	2.15146e-192	4.77246e-190	0.569205
29.3702	RPL3	2.77541e-168	4.72477e-166	0.566768
29.2993	RPL12	3.78238e-170	6.56108e-168	0.562712
36.3107	RPL39	1.15667e-246	5.64472e-244	0.562016
32.1077	RPS9	2.82211e-196	6.84054e-194	0.561215
25.9216	RPL6	7.24487e-136	8.26073e-134	0.558517
31.9864	RPS27A	8.47177e-196	2.01347e-193	0.558272
33.7931	RPS28	5.34769e-207	1.52915e-204	0.535182
30.6177	RPL7A	1.15699e-180	2.18283e-178	0.532809
31.0207	RPS5	1.0969e-189	2.34782e-187	0.524187
33.18	RPLP1	5.70729e-214	1.86511e-211	0.522401
32.7933	RPL9	1.38485e-199	3.47171e-197	0.520559
34.3433	RPS15A	1.32071e-226	5.03535e-224	0.519799
33.1404	RPS16	2.27888e-203	6.08828e-201	0.518991
31.2619	RPS7	2.15326e-190	4.71926e-188	0.509925
30.4939	RPS24	6.67592e-184	1.32079e-181	0.508247
30.1512	RPL17	4.1768e-174	7.49387e-172	0.50274
30.4992	RPL15	3.83648e-178	7.05623e-176	0.494899
27.3007	RPL18A	3.29781e-147	4.38921e-145	0.486789
29.7504	RPL37A	8.69132e-168	1.46595e-165	0.4864
26.5775	RPL32	1.37237e-143	1.71434e-141	0.470258
27.5531	RPL35A	5.24969e-148	7.09018e-146	0.467239
32.6158	RPL37	9.53962e-199	2.34335e-196	0.465686
28.9367	RPLP2	1.34773e-159	2.04681e-157	0.455013
28.9047	RPL14	2.6735e-167	4.42773e-165	0.453325
31.7668	RPL41	3.98553e-194	9.23255e-192	0.447939
31.9842	RPL10	2.65381e-198	6.47548e-196	0.444951
31.4222	RPS27	1.21883e-187	2.53468e-185	0.439669
25.2536	RPL38	1.31695e-123	1.27856e-121	0.425808
25.0975	EEF2	3.20741e-125	3.15576e-123	0.42012
30.8385	RPS14	4.64943e-187	9.56032e-185	0.416566
29.2171	RPL11	1.676e-167	2.80106e-165	0.413497
26.6221	RPL34	1.50672e-140	1.80221e-138	0.411036
26.1671	RPL29	1.04693e-136	1.19746e-134	0.402149
24.7698	RPL24	6.69544e-123	6.41518e-121	0.394788
23.8736	RPL36	1.30757e-113	1.1104e-111	0.393492
25.8929	RPL8	1.3038e-134	1.45046e-132	0.375442
23.7501	EEF1A1	2.19065e-114	1.88216e-112	0.363134
22.7832	RPL28	1.05946e-105	8.09547e-104	0.359895

## Sheet: Cluster 2
scores	names	pvals	pvals_adj	logfoldchanges
44.7996	MT1G	1.00503e-293	1.53271e-290	3.72383
40.9357	MT1E	5.30238e-241	3.73216e-238	3.07984
31.6423	MT2A	1.04362e-158	3.53681e-156	2.85919
29.4773	CCL25	1.19459e-141	3.47008e-139	2.43649
27.1166	MT1X	4.96612e-128	1.20374e-125	2.1754
26.0529	MT1F	2.12133e-113	4.06507e-111	1.94785
25.022	DMBT1	5.08949e-112	9.60209e-110	1.92037
26.2296	LGALS2	1.07669e-116	2.21393e-114	1.77803
17.2649	HMGCS2	5.63494e-57	3.28938e-55	1.72008
18.4019	TLE2	4.3896e-63	3.05445e-61	1.68619
15.4403	BEX1	2.25984e-47	9.50716e-46	1.67384
26.214	CDX1	1.78837e-115	3.57683e-113	1.61425
17.17	ADH1C	4.93439e-57	2.89893e-55	1.56936
18.9723	CERS4	9.59095e-67	7.29809e-65	1.56876
18.6493	PPP1R1B	3.32958e-65	2.47193e-63	1.54792
18.4781	MYC	5.41363e-65	4.00292e-63	1.40062
14.5785	KIAA1324	3.45248e-43	1.25736e-41	1.36972
23.2429	EGR1	2.44819e-100	3.70273e-98	1.28025
29.6623	CLU	5.39335e-145	1.61805e-142	1.26004
24.8473	IMPDH2	8.59019e-108	1.50435e-105	1.22971
22.3354	SLC39A5	1.5602e-89	1.9828e-87	1.19945
15.4709	SLC9A3-AS1	1.277e-47	5.4034e-46	1.19925
46.6085	SNHG29	1.4E-322	3.89490E-319	1.1937
14.9553	CHP2	2.21647e-45	8.77026e-44	1.1913
23.8266	FOS	1.13957e-104	1.89588e-102	1.18653
17.1706	CPS1	2.99642e-58	1.80679e-56	1.15346
15.9943	CDK10	2.55043e-50	1.21547e-48	1.14993
17.7567	NOB1	2.26558e-60	1.44213e-58	1.14976
15.4975	UCP2	5.72333e-48	2.45292e-46	1.14379
16.5741	EPHX2	7.7124e-54	4.0616e-52	1.13332
16.5952	SNHG25	6.9607e-54	3.68163e-52	1.12864
15.0725	MLST8	1.49831e-45	5.94788e-44	1.09677
19.6122	MRPL12	3.04765e-72	2.70745e-70	1.08856
22.3197	APEX1	2.87666e-90	3.72044e-88	1.08847
17.5345	REC8	3.75917e-59	2.31632e-57	1.05875
17.7181	CLDN15	1.60381e-61	1.05011e-59	1.04348
34.5996	RPL4	3.8883e-192	1.84825e-189	1.03825
14.497	DDC	6.49778e-43	2.3547e-41	1.02992
16.2692	WBP1	7.16891e-52	3.57479e-50	1.02205
17.7138	OXA1L	6.70215e-60	4.17186e-58	1.01808
14.2529	SELENBP1	1.95926e-41	6.78437e-40	1.00684
17.3664	CCND2	1.27108e-60	8.11919e-59	1.00283
16.9642	TRAPPC6A	3.888e-56	2.20628e-54	0.983073
15.465	CDK4	4.01971e-48	1.73497e-46	0.974592
43.2384	RPSA	1.25969e-307	2.42663e-304	0.971518
17.5946	AHCY	4.35339e-60	2.74722e-58	0.95185
20.5826	LTA4H	2.58249e-78	2.6338e-76	0.951459
14.08	ERI3	1.18195e-40	3.97981e-39	0.938623
14.4779	ADSL	1.17743e-42	4.22089e-41	0.936748
27.4837	SNHG8	1.27781e-129	3.11794e-127	0.936373
46.9704	RPL5	0	0	0.936034
45.7326	RPL10A	0	0	0.93264
14.1822	TGIF1	2.27094e-41	7.84878e-40	0.928471
14.7763	TMEM98	3.22561e-44	1.23365e-42	0.924864
19.0982	EPB41L4A-AS1	2.223e-69	1.82023e-67	0.923918
22.1421	LDHB	1.36549e-92	1.83071e-90	0.916372
29.9853	GAS5	2.69488e-154	8.80673e-152	0.906576
45.2916	EEF1B2	0	0	0.906501
14.107	TMEM9	8.97004e-41	3.03431e-39	0.90606
16.7307	NHP2	1.30642e-55	7.28908e-54	0.901638
15.919	EBPL	8.75225e-51	4.22057e-49	0.893359
45.8572	RPS8	0	0	0.886982
14.0737	BIN1	1.07371e-40	3.62203e-39	0.882774
14.9037	LSM 2.00	5.35378e-45	2.09801e-43	0.877769
17.3387	BEX3	5.95133e-59	3.63041e-57	0.875451
49.5323	RPS3	0	0	0.871769
44.0367	RPS5	4.43279e-279	5.2337e-276	0.871032
20.8945	PHB2	6.86652e-80	7.30586e-78	0.870393
45.8263	RPL32	6.4283410E-317	1.568558176E-313	0.86158
37.4044	RPL36A	7.79758e-212	4.32423e-209	0.859584
18.6348	NDUFB9	5.91955e-66	4.45806e-64	0.851445
18.5039	DDX39B	1.35797e-65	1.01435e-63	0.85003
39.6333	RPL6	3.07538e-264	2.88621e-261	0.845012
44.9702	RPS23	0	0	0.840878
43.9369	RPS2	4.31E-321	1.126331E-317	0.839808
16.1272	RBMX	8.5859e-52	4.25817e-50	0.836388
46.1336	RPLP1	1.25711e-303	2.30058e-300	0.831406
45.2258	RPS3A	9.37502509E-314	2.0184429018466E-310	0.829288
16.712	HMGN3	1.97993e-55	1.09799e-53	0.829181
41.7731	RPS10	2.29196e-267	2.26725e-264	0.827061
43.7736	RPS13	1.82665e-282	2.30542e-279	0.825813
45.7215	RPS12	1.5574169652E-312	0	0.82558
22.1946	EIF3F	1.16815e-88	1.46926e-86	0.824913
17.8824	EIF3L	2.20805e-61	1.43802e-59	0.820942
29.1677	ATP5MC2	3.11468e-139	8.70233e-137	0.819168
16.1636	EIF4EBP1	4.41857e-52	2.21844e-50	0.818392
43.2414	RPS18	1.48513e-291	2.17429e-288	0.810819
45.5631	RPL13	0	0	0.808856
18.7675	SUCLG1	7.87577e-68	6.14629e-66	0.807875
15.6858	NDUFV1	2.42968e-49	1.1006e-47	0.80769
18.4092	DNPH1	1.99647e-65	1.48824e-63	0.806887
42.2366	RPL3	8.73468e-286	1.18407e-282	0.802449
23.5178	TSPAN8	3.41258e-106	5.78259e-104	0.801215
25.315	NME2	7.73556e-122	1.71593e-119	0.797234
42.8575	RPS15A	1.02098e-260	8.89734e-258	0.796282
39.606	RPS19	2.27561e-257	1.89294e-254	0.795313
24.3104	PSME1	2.11622e-103	3.35306e-101	0.79466
46.9247	RPL41	1.37845e-284	1.80188e-281	0.791966
27.8417	RPL31	1.64745e-134	4.24635e-132	0.775722
20.9883	SNRPD2	2.59193e-82	2.91003e-80	0.774887
16.3519	C1QBP	6.23824e-54	3.31869e-52	0.773401
16.443	IER2	2.23993e-54	1.20387e-52	0.770727
36.6878	RPS25	9.13271e-204	4.57899e-201	0.768394
17.9024	COA3	4.8781e-62	3.28204e-60	0.766106
40.4565	RACK1	7.62074e-251	5.81097e-248	0.765923
36.7913	RPL12	4.74392e-227	3.10057e-224	0.759029
14.4186	MRPS26	1.06526e-42	3.84136e-41	0.758968
42.1945	RPL18A	4.37092e-276	4.84788e-273	0.757671
36.1873	RPL22	8.10923e-213	4.56625e-210	0.75697
43.0387	RPS24	1.59662e-294	2.54078e-291	0.75519
44.1218	EEF1A1	1.11982e-266	1.07859e-263	0.755036
32.185	RPS21	1.26118e-171	4.91067e-169	0.752244
45.9033	RPL30	9.278861200E-315	2.122597493506E-311	0.751446
40.5639	RPS9	6.05173e-257	4.92221e-254	0.745983
33.1341	EEF1G	6.51622e-175	2.65e-172	0.745077
14.6283	SNRPC	1.2179e-43	4.52552e-42	0.744322
15.7233	MRPS24	1.56591e-49	7.17321e-48	0.742752
15.6811	OAT	2.23268e-50	1.06543e-48	0.74245
33.7956	RPL35	4.34452e-181	1.93919e-178	0.740812
36.4312	RPL7A	2.7342e-206	1.4095e-203	0.740331
19.8661	SNHG6	2.37593e-75	2.25873e-73	0.739726
40.355	RPS7	6.46231e-251	5.03249e-248	0.738459
37.1383	RPS26	3.29429e-196	1.58651e-193	0.736375
45.0547	RPL28	2.0524e-286	2.88922e-283	0.735839
15.5684	TMEM106C	4.99137e-49	2.2361e-47	0.735365
42.8224	RPL29	2.82438e-261	2.52134e-258	0.733862
27.0511	FCGRT	4.24498e-133	1.07896e-130	0.733838
18.1587	TIMM13	2.7355e-64	1.9709e-62	0.729021
15.0919	CLNS1A	3.41786e-46	1.38689e-44	0.726454
45.0983	RPL8	2.34161e-282	2.85684e-279	0.725217
18.0524	EIF3G	5.65921e-63	3.92297e-61	0.722825
31.2905	RPL35A	1.53353e-152	4.92359e-150	0.720688
40.9172	RPS27A	5.39543e-271	5.4855e-268	0.718925
14.4855	TRIM28	4.88979e-43	1.77727e-41	0.718734
41.3216	RPL19	5.8678e-256	4.66886e-253	0.716609
33.1589	RPL26	3.20785e-180	1.39774e-177	0.703292
14.4544	GPR160	3.2732e-43	1.19563e-41	0.701353
32.2729	RPS4X	2.0696e-176	8.70682e-174	0.698542
40.2355	RPS6	6.89792e-242	4.95041e-239	0.694392
41.474	RPL14	6.69726e-277	7.6602e-274	0.693951
18.0365	LSM 7.00	3.87984e-63	2.71004e-61	0.692213
25.2396	SLC25A6	1.16419e-111	2.16297e-109	0.688021
14.1997	PHB	9.19555e-42	3.21458e-40	0.687074
39.0452	RPS28	2.71319e-225	1.7422e-222	0.682221
16.751	NENF	2.09706e-55	1.15943e-53	0.681596
32.4171	RPL36	2.91422e-161	1.01584e-158	0.67979
15.0028	ATP5MC1	4.32991e-46	1.75309e-44	0.678841
19.2337	EIF3H	5.80503e-70	4.85091e-68	0.678496
20.9412	RPS4Y1	1.03944e-80	1.12892e-78	0.674923
16.3711	CD99	6.28109e-53	3.23339e-51	0.673884
41.2184	RPS15	2.01466e-242	1.47477e-239	0.673728
33.3699	RPL21	3.44189e-182	1.55527e-179	0.666647
18.5095	NOP53	8.0762e-66	6.05732e-64	0.663173
37.046	RPL34	3.01907e-209	1.62502e-206	0.663133
42.7229	RPL11	3.9959e-271	4.17869e-268	0.657771
14.0687	CUTA	1.00845e-40	3.405e-39	0.655236
42.4956	RPL10	1.01798e-272	1.09586e-269	0.653715
22.0528	HNRNPA1	3.31618e-92	4.39767e-90	0.650806
22.7511	NPM1	4.40116e-99	6.57497e-97	0.638582
39.8438	RPS27	1.12298e-234	7.75512e-232	0.632811
38.5052	RPL17	2.72004e-246	2.03176e-243	0.624704
35.4798	RPLP0	4.6279e-219	2.73203e-216	0.622592
14.2411	GSTK1	1.08016e-41	3.75937e-40	0.617159
15.8001	TKT	1.16091e-50	5.57617e-49	0.610362
15.5116	ECH1	8.66117e-49	3.85185e-47	0.598796
33.2617	RPL39	4.38953e-187	2.00826e-184	0.596423
36.6218	RPL15	2.95884e-225	1.86718e-222	0.596186
19.567	EEF1D	1.96754e-72	1.75643e-70	0.593858
34.7446	RPL24	3.12626e-198	1.54627e-195	0.586965
37.5181	RPL37	1.86375e-219	1.11828e-216	0.586564
30.7727	RPL9	1.38689e-156	4.61469e-154	0.586267
14.5011	APRT	1.1766e-43	4.37651e-42	0.583557
14.8973	WDR83OS	6.53519e-45	2.55277e-43	0.578782
34.7895	RPS29	3.16905e-208	1.657e-205	0.576113
24.3238	FTL	5.29198e-110	9.5887e-108	0.572701
36.5681	RPS14	4.9203e-218	2.85854e-215	0.565654
32.8871	RPL18	8.36777e-170	3.1903e-167	0.560809
14.3065	SELENOH	2.38419e-42	8.48043e-41	0.539329
15.6353	NDUFB11	2.92501e-49	1.32171e-47	0.535793
16.2118	EIF3K	1.15446e-52	5.90147e-51	0.523561
21.5794	PFDN5	6.19307e-85	7.33568e-83	0.520144
14.9679	ATP5PO	1.07089e-45	4.28368e-44	0.517184
14.154	NDUFA11	3.12482e-41	1.07593e-39	0.516934
25.9232	NACA	7.48285e-118	1.58312e-115	0.511624
14.1627	SOD1	1.34717e-41	4.67373e-40	0.509694
16.2215	TOMM7	2.04583e-52	1.03568e-50	0.496847
16.136	COMMD6	2.95099e-52	1.49184e-50	0.496073
24.964	RPL27	1.13827e-114	2.25199e-112	0.459897
27.3464	RPS16	5.17722e-139	1.41411e-136	0.439253
23.1969	FAU	5.66439e-97	8.09853e-95	0.421621
23.2695	RPLP2	1.11893e-101	1.73533e-99	0.411604
16.5336	ATP5MG	1.78519e-54	9.66563e-53	0.410854
18.9996	HINT1	3.24248e-70	2.71574e-68	0.403644
20.6531	BTF3	1.85788e-80	2.01184e-78	0.402585
25.6357	RPL23A	1.62193e-122	3.7332e-120	0.398852
23.2466	RPL37A	2.57355e-104	4.243e-102	0.393064
19.0345	RPL38	3.10001e-70	2.60237e-68	0.389782
15.0508	EEF2	1.09703e-46	4.49635e-45	0.3418
15.1789	RPL13A	4.02707e-48	1.7361e-46	0.339318
14.2469	UBA52	6.01124e-43	2.18055e-41	0.233242

## Sheet: Cluster 3
scores	names	pvals	pvals_adj	logfoldchanges
66.1516	RBP2	0	0	5.10144
45.2942	C17orf78	3.6043e-206	4.88596e-203	4.61926
58.7874	ANPEP	0	0	4.13076
27.009	AC114291.2	9.30265e-106	2.43204e-103	3.86651
31.315	MAF	1.60548e-131	6.31853e-129	3.52476
44.4176	SELENOP	4.92577e-206	6.43886e-203	3.4875
37.7086	MEP1A	7.78421e-169	5.37566e-166	3.42787
21.2742	HMOX1	2.07376e-75	2.77014e-73	3.30736
21.2678	SLC6A19	2.39168e-75	3.17166e-73	3.30325
24.7651	NR1H4	1.7183e-94	3.36318e-92	3.28493
57.3095	FABP1	0	0	3.27203
24.9079	MME	1.50624e-95	3.09718e-93	3.26136
18.3706	SLC2A2	2.66518e-60	2.35624e-58	3.20929
29.0625	KRT20	1.05915e-124	3.76368e-122	3.12505
39.9982	CCL25	2.59455e-208	3.95679e-205	3.11021
18.8691	SLC13A2	1.07758e-62	1.03248e-60	3.10074
20.3174	AC087482.1	1.05058e-70	1.25252e-68	3.09147
31.9536	GPA33	5.8079e-135	2.41562e-132	3.08839
25.6995	ZG16	8.20688e-101	1.93794e-98	3.03929
25.766	SLC11A2	2.74567e-100	6.3604e-98	3.01449
25.784	SULT1B1	2.29238e-100	5.34416e-98	3.00218
30.9848	ERICH4	1.50869e-131	6.00214e-129	2.99564
21.1406	PNCK	2.53501e-75	3.3496e-73	2.98622
22.4075	MALRD1	1.57656e-81	2.37464e-79	2.96761
18.453	SLC51A	6.51483e-61	5.84006e-59	2.90366
37.823	KHK	1.6118e-172	1.20395e-169	2.89438
27.1053	CIDEB	3.61948e-109	1.00361e-106	2.83059
48.2592	MTTP	3.62713e-270	1.02121e-266	2.75336
35.8903	CYP3A5	1.99897e-164	1.3065e-161	2.75328
35.3306	HSD17B2	4.10391e-161	2.58978e-158	2.71079
33.4879	SLC5A1	1.21662e-151	6.64618e-149	2.68558
37.2392	SDCBP2	2.00009e-179	1.66376e-176	2.66816
24.564	BTNL3	2.57627e-95	5.23857e-93	2.63685
24.3095	RNF186	1.36836e-94	2.69266e-92	2.63534
26.8433	SLC6A8	6.52033e-111	1.87914e-108	2.63438
36.67	FABP2	4.14655e-185	3.89149e-182	2.60609
34.5778	SI	2.327e-163	1.49422e-160	2.59887
47.5978	PHGR1	1.59511e-283	4.86521e-280	2.58646
23.1768	OXT	9.99477e-87	1.64783e-84	2.58428
18.5262	SLC3A1	2.3682e-61	2.16697e-59	2.57395
37.005	TKFC	1.42126e-167	9.63327e-165	2.56826
32.4936	CDHR5	1.27883e-144	6.15874e-142	2.56694
34.2203	NFKBIA	8.39606e-158	5.12173e-155	2.5654
25.7035	MS4A8	2.00353e-102	4.92156e-100	2.5486
34.899	CYP27A1	1.03567e-156	6.11393e-154	2.53827
37.1435	CHP2	3.76329e-175	2.93064e-172	2.50542
25.3024	AKR1C1	3.86239e-99	8.51611e-97	2.50241
44.1291	LGALS2	9.89334e-240	2.26316e-236	2.49085
20.1099	SORL1	1.31196e-69	1.5053e-67	2.39545
23.3779	PIGZ	6.07168e-88	1.03363e-85	2.37318
24.2606	ACSL5	7.79984e-95	1.54315e-92	2.36616
40.5493	PBLD	1.11459e-194	1.19986e-191	2.36472
20.6216	ARL 14.00	9.34374e-73	1.14762e-70	2.36271
22.4386	BTNL8	1.0326e-83	1.62906e-81	2.35211
25.7263	LRRC19	1.14819e-101	2.74672e-99	2.32488
38.6307	UGT2A3	2.44923e-192	2.42282e-189	2.31555
41.2773	MALL	1.0107e-220	1.84963e-217	2.3075
18.4008	TM4SF20	5.55653e-62	5.22814e-60	2.28934
33.8785	BNIP3	1.33418e-154	7.63003e-152	2.26372
28.0804	PLIN2	5.57849e-117	1.79104e-114	2.19836
19.7132	FOLH1	2.93846e-68	3.21046e-66	2.19401
18.4475	LEAP2	1.06694e-61	9.96197e-60	2.16557
19.1729	MT1G	8.58888e-70	9.94815e-68	2.14103
38.1906	ATP1B3	1.61146e-181	1.43856e-178	2.13378
32.3266	CBR1	4.42415e-145	2.18822e-142	2.12294
26.4653	DUSP5	2.24818e-108	6.18689e-106	2.11242
23.605	PHKA2	2.15082e-89	3.74868e-87	2.10792
33.7894	SLC40A1	1.97462e-156	1.14719e-153	2.0988
32.5657	MGAT4A	6.89221e-145	3.36349e-142	2.09509
29.0047	TDP2	2.72377e-123	9.58583e-121	2.07617
25.3132	SOWAHA	9.52915e-100	2.13973e-97	2.05267
31.1563	PIM1	1.03177e-136	4.39113e-134	2.03847
20.5108	C15orf48	1.96266e-75	2.64101e-73	2.02728
33.2583	KLF6	2.9554e-157	1.77329e-154	2.00956
25.5301	B3GALT5	3.86137e-102	9.3596e-100	2.00451
27.5326	MUC13	1.20396e-121	4.08019e-119	1.99599
25.1866	CEBPA	7.72172e-100	1.74458e-97	1.98375
27.7947	PCK2	1.09279e-115	3.33311e-113	1.96188
25.0151	GLTPD2	5.16078e-101	1.22656e-98	1.96136
25.6309	MAOA	9.33923e-103	2.32534e-100	1.95663
25.08	PCSK5	7.19605e-99	1.55848e-96	1.94888
43.2231	DHRS11	3.14947e-232	6.78081e-229	1.94392
22.7046	PEPD	7.88118e-85	1.25965e-82	1.94011
19.585	CYP2C19	3.85145e-68	4.183e-66	1.90138
18.5563	SLC35G1	2.34227e-62	2.22097e-60	1.89912
23.4221	CTSS	1.82593e-89	3.19764e-87	1.89145
40.2189	CLDN15	5.15231e-218	8.57181e-215	1.88276
22.0524	XDH	4.83855e-82	7.40986e-80	1.86053
30.2118	CDH17	7.61491e-139	3.39894e-136	1.83766
28.8061	SLC30A1	6.62044e-123	2.30776e-120	1.82907
18.3195	MYO15B	1.98037e-61	1.82119e-59	1.79981
30.057	TNFSF10	9.97214e-133	4.05545e-130	1.79822
34.9284	LDHA	9.54661e-174	7.27949e-171	1.79182
29.3869	ANKRD9	8.67573e-126	3.14396e-123	1.77766
25.4881	B3GNT5	1.18872e-102	2.93976e-100	1.77456
25.5351	LRP1	6.24316e-102	1.50333e-99	1.76409
35.6838	SMIM24	3.17563e-180	2.70305e-177	1.76125
18.2951	SULT1A1	5.19164e-61	4.69183e-59	1.75833
32.0782	ZFP36	7.06571e-150	3.69446e-147	1.75464
25.952	C1orf115	1.27029e-105	3.29743e-103	1.75118
19.4861	MXD1	7.87911e-68	8.50688e-66	1.74918
20.2365	SLC20A1	1.0526e-71	1.2757e-69	1.74564
18.3649	NPNT	8.36357e-61	7.44805e-59	1.74161
22.5027	PLAC8	5.58368e-88	9.54992e-86	1.72371
18.6732	ABCB1	1.59599e-63	1.57452e-61	1.71718
18.5457	FAM13A	1.81917e-62	1.73394e-60	1.71362
18.963	PFKFB2	2.27968e-64	2.28599e-62	1.7084
27.7164	GCNT1	1.17061e-116	3.69359e-114	1.70034
23.607	SCD	2.3307e-93	4.48979e-91	1.68767
36.9458	OAT	2.26259e-185	2.17929e-182	1.67688
28.9021	CD68	2.01914e-127	7.61881e-125	1.66693
38.8201	PTGR1	6.99172e-193	7.10844e-190	1.66519
23.8196	PRR15	7.04971e-93	1.35092e-90	1.65471
18.6519	TMEM92	3.843e-63	3.74089e-61	1.64158
19.9267	PLA2G12B	2.12842e-70	2.51298e-68	1.63924
27.6514	QPRT	1.24029e-117	4.08972e-115	1.63333
22.1666	CES2	9.25915e-88	1.56172e-85	1.61032
23.7867	DUSP1	2.62216e-95	5.27328e-93	1.60637
35.337	AMN	3.47127e-171	2.49122e-168	1.60566
36.3319	HEBP1	1.46028e-175	1.1619e-172	1.56897
22.6306	AOC1	2.38521e-86	3.91485e-84	1.54722
23.2309	NDRG1	4.6803e-92	8.73998e-90	1.52927
24.0642	ANXA13	5.37702e-100	1.23003e-97	1.52365
18.9275	ALDOC	3.20301e-65	3.28384e-63	1.51803
29.5046	CLDN3	2.09102e-138	9.11113e-136	1.50742
26.1524	DGAT1	6.35151e-110	1.8021e-107	1.50177
21.4408	PPP1R16A	6.55412e-80	9.51933e-78	1.49766
21.2561	TRIB1	4.95291e-78	7.02641e-76	1.49604
28.4958	LGALS3	1.06775e-125	3.83144e-123	1.47881
18.6547	RBKS	1.95627e-63	1.91961e-61	1.4733
19.67	DHRS1	8.95974e-69	9.99803e-67	1.46509
19.6117	CPS1	5.60005e-70	6.52763e-68	1.45188
20.9226	CLRN3	1.39119e-76	1.93608e-74	1.44624
19.4497	CDKN1A	8.11968e-69	9.08833e-67	1.41609
21.7629	GADD45A	6.05083e-82	9.18947e-80	1.41529
25.5079	PRSS3	2.27125e-109	6.3458e-107	1.40614
21.7969	CDS1	1.10434e-81	1.67024e-79	1.36896
27.342	GIPC2	5.41639e-117	1.75438e-114	1.36483
18.6195	PLD1	2.49039e-63	2.43718e-61	1.33724
28.7971	C4orf3	5.62104e-128	2.14308e-125	1.33272
18.4523	GALM	1.85095e-62	1.75965e-60	1.31729
19.9145	LDLR	6.4985e-72	7.90205e-70	1.31708
29.8344	CRYL1	8.42856e-136	3.54591e-133	1.30703
24.4395	REEP6	1.66171e-99	3.70855e-97	1.30567
19.6255	GNA11	3.17918e-69	3.5914e-67	1.30251
20.7234	SLC35A3	2.26087e-75	3.00909e-73	1.29696
18.6544	SLC37A4	1.11562e-63	1.10359e-61	1.29477
18.5451	ACOX1	4.24745e-63	4.12363e-61	1.26181
19.7264	PLCB3	8.81088e-70	1.01731e-67	1.25471
27.3859	ATP1A1	8.45165e-116	2.59949e-113	1.25133
24.3311	TMEM141	5.16231e-99	1.12468e-96	1.23649
21.7972	GPI	4.94898e-82	7.5474e-80	1.23255
24.2271	GPR160	6.27217e-98	1.32698e-95	1.21791
19.1418	DHCR7	1.93266e-67	2.06231e-65	1.20369
27.1012	SLC9A3R1	2.22576e-117	7.27365e-115	1.17521
19.8228	BNIP3L	5.40793e-71	6.46848e-69	1.17377
19.6457	C11orf54	1.5607e-69	1.77954e-67	1.17274
22.8423	JUN	2.037e-92	3.84311e-90	1.14623
20.6136	ATP1B1	8.57865e-76	1.17598e-73	1.14129
24.6461	CLDN4	2.17346e-102	5.30339e-100	1.1403
18.3494	RBM47	1.26014e-62	1.20424e-60	1.137
22.3136	VIL1	6.51784e-86	1.065e-83	1.11763
19.6268	GNG12	6.35207e-70	7.3807e-68	1.09993
19.9559	PTPRF	2.20355e-71	2.66179e-69	1.09468
37.7781	FCGRT	3.04052e-204	3.83745e-201	1.07934
20.1122	SLC39A5	6.72106e-74	8.51203e-72	1.07714
23.0324	TMED4	1.74169e-90	3.14028e-88	1.07551
22.5526	GCHFR	1.68184e-88	2.89e-86	1.0736
37.6151	EPCAM	2.22353e-201	2.62527e-198	1.06646
22.4834	TMEM45B	9.70707e-90	1.71637e-87	1.06479
19.0247	ALDH18A1	5.3156e-66	5.49594e-64	1.06437
28.1641	LGALS4	1.78906e-132	7.19575e-130	1.05009
26.603	CALML4	2.87477e-118	9.5654e-116	1.04449
21.21	CHPT1	1.53168e-79	2.20713e-77	1.03755
21.646	PKM	4.29141e-83	6.74119e-81	1.03277
19.1981	CAMK2N1	7.97294e-68	8.58287e-66	1.01217
19.1822	EPN1	1.12339e-66	1.18153e-64	1.00271
29.8868	TPI1	7.02816e-137	3.02632e-134	0.995119
19.2704	PGK 1.00	3.43955e-69	3.87357e-67	0.992376
20.423	PSMB10	6.16042e-75	7.99566e-73	0.98784
28.4291	DBI	2.72012e-126	9.95592e-124	0.967026
26.631	PDLIM1	2.78756e-114	8.43202e-112	0.965134
21.0254	IGBP1	4.64705e-78	6.61816e-76	0.965105
23.3901	SERPINB6	6.74421e-94	1.313e-91	0.947827
18.4055	PRSS8	5.48792e-64	5.45825e-62	0.937052
19.1194	GPX4	1.77528e-66	1.85119e-64	0.936399
21.4947	SLC25A1	1.79937e-82	2.79062e-80	0.898435
21.4858	PRR13	4.67612e-82	7.19121e-80	0.880576
24.9757	FTH1	7.93873e-99	1.70921e-96	0.869009
22.9603	CLDN7	7.17897e-95	1.42803e-92	0.854728
18.7003	ENO1	8.73899e-65	8.90963e-63	0.832382
23.8795	ELF3	5.87636e-100	1.3359e-97	0.819655
22.8598	JUND	7.90453e-93	1.50684e-90	0.818322
19.9622	GSTO1	7.7087e-73	9.56428e-71	0.80905
20.2432	TMEM256	3.35103e-73	4.1718e-71	0.808888
18.9497	MGST3	1.6094e-66	1.68302e-64	0.719773
20.5497	SCP2	7.47117e-77	1.04371e-74	0.718945
20.3186	UBC	3.19562e-74	4.08962e-72	0.712474
19.259	GAPDH	4.18654e-68	4.53348e-66	0.63881
18.4075	FTL	2.19232e-64	2.20443e-62	0.548195

## Sheet: Cluster 4
scores	names	pvals	pvals_adj	logfoldchanges
31.7144	ANGPTL4	6.83739e-109	1.26392e-106	5.26694
31.7992	TFF1	1.28977e-113	2.65207e-111	5.20032
28.6606	HK2	1.72842e-96	2.34303e-94	4.62939
54.7662	SLC6A8	8.59391e-210	1.08464e-206	4.26656
22.0593	PTPRR	1.04869e-69	6.36535e-68	4.22468
33.3098	PDLIM4	2.43188e-116	5.52852e-114	4.18529
22.0276	PARM1	1.64442e-69	9.93191e-68	4.10744
68.6718	ERO1A	1.0617e-246	2.04522e-243	4.10667
49.7268	C15orf48	1.3028e-201	1.44497e-198	4.10544
24.1927	TRIB3	7.52086e-79	6.04991e-77	4.01942
45.6739	EGLN3	6.52253e-163	3.8505e-160	3.99106
22.4702	ANKRD37	1.76655e-71	1.14034e-69	3.98691
23.5169	CA9	1.6577e-76	1.251e-74	3.94485
42.3677	TSPAN1	9.65087e-163	5.51924e-160	3.83464
26.4944	CEACAM6	2.32935e-90	2.62328e-88	3.83268
51.972	SLC16A3	2.04885e-194	2.14257e-191	3.66879
27.1779	MUC1	2.81675e-94	3.64297e-92	3.62173
31.4704	SLC2A1	1.18498e-109	2.25893e-107	3.57004
28.7667	SEMA3B	2.77638e-98	3.95402e-96	3.52202
26.8152	SPAG4	3.81027e-90	4.26483e-88	3.50658
21.3746	COL17A1	3.62562e-67	2.0353e-65	3.47585
37.7331	PKIB	8.04085e-139	3.03405e-136	3.41595
24.5297	CEACAM1	9.32631e-81	8.16632e-79	3.40498
29.094	AL133453.1	2.57219e-99	3.76579e-97	3.39694
34.0901	MIR210HG	2.13364e-121	5.20621e-119	3.38118
35.7017	P4HA2	3.29482e-127	9.20563e-125	3.36634
32.7031	MUC17	6.7433e-117	1.55227e-114	3.36174
49.3759	QSOX1	4.87415e-190	4.57433e-187	3.31899
67.0057	FXYD3	0	0	3.30002
54.0941	PLOD2	8.04896e-208	9.50322e-205	3.28302
44.3633	CTSE	1.19526e-200	1.2867e-197	3.21667
25.5027	SERPINB9	2.26793e-85	2.24348e-83	3.15291
39.3172	FHL2	4.38214e-147	1.98013e-144	3.08885
23.3188	TIMP2	4.49688e-76	3.36585e-74	3.01704
38.2148	LY6E	2.45769e-143	1.01072e-140	2.96618
25.6892	HSPA1A	2.11496e-88	2.25028e-86	2.94948
35.3355	PLAC8	7.70663e-134	2.4743e-131	2.90528
34.8173	TM4SF5	7.28174e-131	2.18458e-128	2.89853
36.1711	P4HA1	1.97083e-131	6.0112e-129	2.89022
43.8189	AGPAT2	6.41651e-172	4.60492e-169	2.88707
24.4233	MUC20	6.50293e-81	5.70776e-79	2.84764
36.6658	CES2	5.90077e-145	2.54087e-142	2.84512
41.8708	SDCBP2	2.49841e-172	1.82889e-169	2.831
30.9524	NDRG1	4.99127e-110	9.6659e-108	2.81148
34.4522	TMEM92	8.45731e-126	2.24309e-123	2.71745
31.7165	SCD	2.75324e-115	5.96281e-113	2.71306
29.4273	RNASE4	4.81037e-103	7.72212e-101	2.68017
25.9154	ADGRG6	6.58125e-88	6.8823e-86	2.6696
52.0647	S100A6	2.3842e-284	5.8176e-281	2.668
27.1249	GCNT3	4.07032e-94	5.20902e-92	2.65021
36.2789	PFKP	3.86311e-134	1.27382e-131	2.64551
27.5785	IL32	9.67202e-100	1.42744e-97	2.63623
39.7441	RHOF	2.26343e-153	1.13485e-150	2.63023
22.8415	AC008397.1	9.79664e-75	7.00326e-73	2.62492
23.8981	KRT7	2.1648e-83	2.02644e-81	2.5977
30.91	SEMA4B	2.33706e-109	4.43206e-107	2.5846
45.6839	S100A14	3.66257e-202	4.18918e-199	2.577
40.2549	RNF128	2.13824e-152	1.02976e-149	2.52576
22.0673	SMPDL3A	3.75571e-71	2.39066e-69	2.52293
27.8155	LAMB3	3.07553e-97	4.21602e-95	2.5208
23.5146	ANG	1.93459e-77	1.49699e-75	2.51778
27.1997	TMC5	1.10835e-94	1.44881e-92	2.50556
25.158	PLAAT3	1.64644e-85	1.6331e-83	2.49134
27.7916	MXD1	4.68842e-98	6.57475e-96	2.4804
25.9481	FAM13A	5.1543e-89	5.56497e-87	2.47938
26.9239	HSD17B2	2.78907e-95	3.67204e-93	2.44678
23.7438	HSPA1B	1.21309e-79	1.00681e-77	2.42356
41.7781	CTSD	4.74583e-163	2.89504e-160	2.41243
23.8278	EFNA1	6.89698e-79	5.57255e-77	2.39409
34.8979	SLC50A1	1.13008e-127	3.23141e-125	2.36013
47.4395	PGK 1.00	1.0547e-191	1.01587e-188	2.32659
40.3599	SERINC2	4.28885e-157	2.18023e-154	2.32069
35.7844	TMBIM1	4.40395e-134	1.43919e-131	2.30459
22.0183	PTPRH	1.65964e-71	1.07323e-69	2.2253
22.5395	INSIG1	3.44875e-74	2.38616e-72	2.18836
22.7575	LPCAT4	1.33828e-74	9.49274e-73	2.18344
25.6737	MALL	9.5222e-91	1.09255e-88	2.18038
41.104	PTTG1IP	3.27832e-157	1.69e-154	2.16748
40.9255	BNIP3L	2.53681e-160	1.40682e-157	2.16455
51.4661	C4orf3	1.8938e-213	2.47554e-210	2.159
36.7631	PRSS8	1.43238e-138	5.24264e-136	2.13522
23.0014	AHNAK	1.57512e-76	1.1936e-74	2.13042
28.561	LMAN1	3.66971e-101	5.6435e-99	2.13006
21.9757	ALDOC	1.81188e-71	1.16755e-69	2.12523
26.9986	DHCR7	2.04988e-94	2.66055e-92	2.12421
21.9618	LIPH	1.17944e-71	7.66765e-70	2.12164
21.3725	LRRC1	4.87249e-68	2.80406e-66	2.11122
21.3682	TM4SF4	1.76669e-69	1.06353e-67	2.07683
22.1546	RIOK3	5.63743e-72	3.69777e-70	2.07491
25.7907	BACE2	6.25279e-90	6.9351e-88	2.06994
38.898	C19orf33	6.10665e-163	3.66409e-160	2.06348
44.6585	TMEM45B	1.05864e-184	8.61054e-182	2.05531
23.6664	ITGB4	9.02214e-80	7.50499e-78	2.03482
27.5085	RASSF7	1.09969e-95	1.46897e-93	2.03478
22.2694	MDK	4.98346e-75	3.59054e-73	2.0247
28.5981	DNM2	4.47264e-101	6.8495e-99	2.00784
26.3693	HSP90B1	2.10829e-91	2.47325e-89	2.00258
24.3033	SLC22A18	1.26896e-82	1.16113e-80	1.98874
28.8894	RRAS	1.59507e-104	2.70283e-102	1.98714
29.3646	GSN	6.44674e-110	1.23538e-107	1.98536
27.4134	GFPT1	5.46052e-96	7.34781e-94	1.98109
23.9147	BHLHE40	4.87275e-81	4.30791e-79	1.97188
38.5777	RHOC	7.72728e-159	4.15921e-156	1.97098
27.119	CXADR	1.26527e-95	1.67791e-93	1.95702
21.6431	STARD4	5.64471e-70	3.45489e-68	1.95048
33.9378	PRSS3	2.58546e-136	8.9274e-134	1.92331
25.9367	RBCK1	7.36321e-89	7.90325e-87	1.91833
21.0457	RAB34	2.67453e-68	1.55876e-66	1.90319
25.6214	ASPH	2.28068e-89	2.49179e-87	1.86936
25.9089	FXYD5	1.62549e-91	1.92539e-89	1.85421
21.0651	MUC3A	3.00054e-68	1.74046e-66	1.85225
37.8421	SPINT1	1.89409e-146	8.35246e-144	1.85051
23.1786	ANXA3	8.32039e-79	6.67839e-77	1.83869
46.4447	CLDN7	3.76852e-194	3.83143e-191	1.836
23.6957	LYZ	3.77487e-87	3.89194e-85	1.83155
25.7583	CXCL16	1.14669e-89	1.26416e-87	1.82517
22.2763	GPRC5C	3.66845e-73	2.49571e-71	1.82004
35.2963	MAL2	1.54062e-134	5.17324e-132	1.80791
27.543	ADAM9	5.72168e-101	8.7258e-99	1.78552
23.1118	CDKN1A	5.94398e-79	4.83457e-77	1.7788
32.1366	LSR	1.8013e-121	4.4248e-119	1.77476
21.4655	FBXO2	9.83745e-71	6.17599e-69	1.77345
37.9009	LDHA	8.88663e-172	6.25499e-169	1.76757
21.6209	MSMO1	8.47178e-71	5.33693e-69	1.76469
24.2522	CD2AP	6.30899e-83	5.8312e-81	1.76184
34.6146	SLC44A4	8.62894e-137	3.0368e-134	1.76081
25.6597	TINAGL1	3.13498e-89	3.41498e-87	1.74734
25.4527	NEU1	5.13018e-89	5.55531e-87	1.74335
21.2504	GPRC5A	1.89556e-69	1.13736e-67	1.74045
30.7413	CSTB	5.41145e-115	1.15154e-112	1.73766
20.8602	MAGT1	2.45048e-66	1.34669e-64	1.73766
38.9419	CIB1	1.96098e-151	9.32126e-149	1.73622
21.059	OPTN	6.36718e-68	3.65848e-66	1.73248
21.5194	TNIP1	8.94627e-70	5.44829e-68	1.7312
22.9954	TMEM30A	8.27308e-77	6.30839e-75	1.71378
39.0986	CYSTM1	8.91387e-163	5.17868e-160	1.71234
29.9596	SPATS2L	2.32992e-112	4.71145e-110	1.67751
24.9257	CD68	4.64492e-88	4.88531e-86	1.66844
28.9279	SERPINB6	1.31246e-102	2.08858e-100	1.66627
27.0916	VEGFA	1.28377e-97	1.7731e-95	1.65866
22.471	FLNB	1.18236e-74	8.4358e-73	1.64769
24.4707	C12orf75	7.75648e-86	7.75669e-84	1.6441
26.9643	DSG2	2.00127e-96	2.7029e-94	1.60907
22.3768	MAP1LC3B	8.24839e-74	5.65355e-72	1.60853
21.0517	NBL1	7.40359e-68	4.24067e-66	1.60337
27.8581	B2M	1.52846e-98	2.18528e-96	1.59861
21.2633	LDLR	1.46038e-70	9.10586e-69	1.56891
25.4892	ST14	1.21315e-88	1.29453e-86	1.5535
33.4862	POLD4	1.31033e-128	3.77632e-126	1.55154
20.9017	PLXNB2	4.59363e-68	2.64774e-66	1.54962
23.35	GPI	5.80613e-79	4.73296e-77	1.53162
21.8383	GALNT3	7.08306e-72	4.63769e-70	1.53088
28.0043	F11R	7.72065e-103	1.23399e-100	1.51548
21.7597	HLA-C	2.39931e-71	1.54065e-69	1.50012
23.9708	MYDGF	1.06142e-80	9.24977e-79	1.49567
32.7122	TMEM59	1.26208e-122	3.23031e-120	1.47601
42.2693	SPINT2	2.53575e-165	1.60019e-162	1.47554
22.3528	MAPK3	3.5795e-75	2.59947e-73	1.46493
23.4604	RNF181	7.3755e-80	6.19153e-78	1.45454
22.7865	DHRS3	8.61192e-77	6.55312e-75	1.44721
27.5588	P4HB	4.38598e-98	6.19812e-96	1.42736
21.5462	SELENOS	1.96274e-70	1.2176e-68	1.39672
23.9968	ATP1B1	4.10763e-84	3.91519e-82	1.39469
22.7115	SH3BGRL3	2.0561e-79	1.69113e-77	1.37634
23.8749	TMEM141	1.6417e-83	1.54467e-81	1.3669
23.0759	MT-ND5	3.56487e-83	3.30323e-81	1.35295
21.0363	EZR	2.80728e-69	1.67617e-67	1.31991
28.7144	APLP2	4.14083e-109	7.77222e-107	1.30836
30.0543	SEC61G	5.5332e-109	1.03327e-106	1.29375
27.3845	CDH1	2.14902e-101	3.36139e-99	1.28932
30.4025	CD63	2.99785e-115	6.45438e-113	1.2463
23.5191	HLA-A	1.85236e-80	1.59151e-78	1.2442
22.0657	CAST	1.40535e-74	9.92997e-73	1.23646
22.9583	VAMP8	3.75286e-78	2.95395e-76	1.22058
23.5361	SMIM22	1.87126e-81	1.66238e-79	1.21135
21.0618	ARL6IP5	1.16493e-68	6.83295e-67	1.20955
22.6097	ARL6IP1	6.12719e-78	4.80217e-76	1.20228
22.5435	AGR3	7.4144e-78	5.7986e-76	1.19556
21.828	TPM4	2.12358e-74	1.48614e-72	1.19445
23.214	S100A10	1.72393e-79	1.42432e-77	1.18861
36.2296	GAPDH	6.19845e-143	2.49307e-140	1.13688
21.1683	GPX4	2.04266e-69	1.22362e-67	1.13003
21.4419	CIAO2B	6.05911e-71	3.83684e-69	1.11306
27.2721	JUND	3.9715e-103	6.40357e-101	1.0905
21.9021	CDC42EP5	1.21167e-74	8.61132e-73	1.08476
32.6943	TPI1	8.66637e-133	2.71109e-130	1.0823
21.5449	PPIB	9.60838e-71	6.04255e-69	1.05753
20.9873	PKM	3.18147e-71	2.03575e-69	1.0439
28.7185	UBC	1.17193e-106	2.07217e-104	1.04011
22.0419	PTP4A2	1.20007e-74	8.54545e-73	1.03619
26.9263	ARPC2	6.59664e-101	1.00184e-98	1.01237
24.9989	MYL12A	1.75754e-87	1.82231e-85	1.00629
21.2195	PDIA3	4.69931e-70	2.88106e-68	0.977871
23.1287	DSTN	6.8404e-80	5.75553e-78	0.967212
23.1186	CCNI	2.42886e-80	2.07223e-78	0.90908
23.6503	TSPAN3	7.59142e-83	6.96374e-81	0.8941
21.5574	ITM2B	5.05971e-72	3.33076e-70	0.893651
25.7127	TMSB10	2.1658e-91	2.5326e-89	0.855546
22.4129	TMBIM6	2.01638e-77	1.55371e-75	0.804005
20.8791	EDF1	2.83916e-68	1.65209e-66	0.79982

## Sheet: Cluster 5
scores	names	pvals	pvals_adj	logfoldchanges
26.538	GINS2	5.30302e-87	1.47042e-84	3.84202
20.5068	E2F1	2.32312e-62	3.25779e-60	3.72861
32.4864	MCM5	1.16427e-110	6.4566e-108	3.67388
21.6884	UHRF1	2.36017e-67	3.80549e-65	3.64665
29.04	CDT1	2.52403e-97	9.23821e-95	3.45242
24.0412	MCM2	2.58952e-77	5.38126e-75	3.30768
23.5236	RMI2	5.14242e-75	9.95861e-73	3.30122
35.5475	MT1G	8.09408e-162	1.48126e-158	3.27092
24.6363	FEN1	4.75548e-80	1.06782e-77	3.19497
27.8933	MCM4	2.01729e-93	6.96555e-91	3.14843
39.5787	MCM7	5.58795e-142	5.52769e-139	3.1199
31.8288	MCM3	7.31049e-110	3.93487e-107	2.97775
21.5999	PAQR4	2.60561e-67	4.1828e-65	2.9434
16.5717	CHAF1B	2.92387e-46	2.57251e-44	2.91955
22.2997	RFC4	2.29053e-70	3.97325e-68	2.91275
17.5379	CHAF1A	2.47043e-50	2.51867e-48	2.90133
18.9772	DSN1	2.03356e-56	2.47276e-54	2.81255
21.2054	HELLS	5.19784e-66	8.09558e-64	2.72158
30.26	MCM6	1.92329e-104	8.69068e-102	2.70499
23.7822	TYMS	2.74135e-77	5.63687e-75	2.69469
16.6312	PRIM1	1.20339e-46	1.07166e-44	2.65423
27.5345	UNG	1.21257e-92	4.10937e-90	2.63266
24.7072	MT2A	8.54861e-89	2.62931e-86	2.62431
19.6397	CHEK1	2.04897e-59	2.70738e-57	2.53249
28.3256	MT1E	2.48973e-112	1.46978e-109	2.44595
16.695	CENPU	3.79309e-47	3.46212e-45	2.37137
27.7771	PCNA	2.99885e-95	1.06564e-92	2.34923
26.795	CDCA7	1.15433e-91	3.77228e-89	2.30724
17.2915	MSH2	1.55396e-49	1.54977e-47	2.29097
19.2398	RFC5	6.43839e-58	8.12592e-56	2.28496
17.7039	RFC2	1.85144e-51	1.96419e-49	2.24355
22.1951	CCL25	1.12762e-75	2.23092e-73	2.21151
20.8213	MSH6	7.5828e-65	1.15641e-62	2.14109
23.4759	DNAJC9	9.25141e-77	1.89168e-74	2.12146
16.181	TIPIN	5.04722e-45	4.21766e-43	2.09001
19.0225	DNMT1	2.35934e-57	2.92726e-55	2.07421
18.6375	RPA2	1.29479e-55	1.52382e-53	2.02561
37.8114	NASP	1.22327e-145	1.27923e-142	1.9979
20.8729	MT1X	4.51538e-71	7.98393e-69	1.95955
26.5357	SLBP	1.33553e-90	4.25059e-88	1.95836
19.0764	UBE2T	6.39019e-58	8.09299e-56	1.9333
16.5285	MYO19	1.13678e-46	1.01482e-44	1.89702
22.4115	DMBT1	6.47947e-80	1.4373e-77	1.86099
17.4548	ZMYND19	1.06794e-50	1.11679e-48	1.82507
16.7998	RRM1	4.97635e-48	4.76805e-46	1.72184
18.7122	POLR3K	1.8265e-56	2.22839e-54	1.68896
16.2797	DHFR	9.69479e-46	8.36884e-44	1.68533
27.8267	CDK4	5.70885e-101	2.32166e-98	1.6574
17.8376	NXT1	8.868e-53	9.77644e-51	1.58649
31.8145	RANBP1	2.20858e-122	1.55454e-119	1.5573
27.1675	GGCT	1.34608e-97	4.97654e-95	1.53547
24.5687	PAICS	4.92326e-85	1.27799e-82	1.5237
17.316	MT1F	7.04225e-52	7.58098e-50	1.51054
21.7667	TUBA1B	1.33634e-73	2.52121e-71	1.50663
17.7762	HAT1	1.53705e-52	1.68942e-50	1.50589
21.4408	C19orf48	6.91012e-70	1.18741e-67	1.4856
19.6102	CPS1	7.63865e-63	1.0964e-60	1.46107
20.0349	CBX5	2.89714e-63	4.22463e-61	1.42237
25.4843	DCTPP1	1.78287e-90	5.62542e-88	1.41503
21.6007	CCND2	2.3475e-74	4.49847e-72	1.4018
16.1736	SRM	5.30733e-46	4.6141e-44	1.39638
20.7776	NOP56	3.33119e-67	5.32423e-65	1.36896
17.5513	BRIX1	5.43603e-52	5.86915e-50	1.36344
21.0764	FABP5	6.18577e-71	1.07812e-68	1.34251
17.0779	PPIF	7.22537e-50	7.26527e-48	1.31402
18.1321	TOMM40	7.78627e-55	8.99007e-53	1.30688
19.259	PSMG1	6.31774e-60	8.47017e-58	1.29384
19.7597	POLD2	1.36595e-62	1.94533e-60	1.28982
17.3843	DUT	2.84938e-51	3.00548e-49	1.28399
20.0282	MRPL17	1.59006e-63	2.36576e-61	1.26037
17.139	C20orf27	1.95339e-50	2.00831e-48	1.25011
17.9177	CDX1	3.27963e-55	3.82286e-53	1.24201
21.4902	GCSH	6.36301e-72	1.15867e-69	1.23527
16.3504	TFDP1	1.04518e-46	9.35319e-45	1.2203
17.3746	DDC	2.71386e-52	2.96507e-50	1.20605
23.864	SRSF7	2.27793e-83	5.59561e-81	1.1975
19.0342	EEF1E1	8.56953e-60	1.14056e-57	1.19022
17.0651	GMNN	1.55546e-50	1.60823e-48	1.18924
23.8858	SIVA1	1.85067e-82	4.45634e-80	1.17931
22.4352	MRPS26	2.56335e-76	5.15501e-74	1.16461
19.7268	TMEM97	3.39801e-63	4.93534e-61	1.16401
16.8823	NOP58	2.08002e-49	2.06316e-47	1.15696
27.7466	C1QBP	2.27877e-111	1.30321e-108	1.14634
22.7236	IMPDH2	1.27999e-80	2.92806e-78	1.13891
16.5223	HNRNPAB	9.40837e-48	8.89808e-46	1.12649
18.167	EGR1	1.64091e-58	2.10734e-56	1.11476
16.7902	NME1	5.4433e-50	5.48844e-48	1.11334
16.1398	HACD3	3.36466e-46	2.94617e-44	1.1054
19.7996	PA2G4	1.11084e-63	1.6663e-61	1.08826
18.1852	MRPL11	1.15161e-55	1.35968e-53	1.08097
28.3975	LDHB	1.31797e-120	8.93316e-118	1.08031
17.4241	GNL3	2.9631e-52	3.22775e-50	1.07218
20.0181	TMEM106C	2.06015e-64	3.12878e-62	1.06148
16.3686	MRPL12	1.59907e-47	1.49305e-45	1.04557
16.3478	SDHAF3	4.17783e-47	3.8038e-45	1.04225
16.7066	TUBB	1.94874e-49	1.9382e-47	1.0318
23.9088	SNRPD1	9.05913e-87	2.4561e-84	1.02743
24.522	HSPD1	5.31904e-91	1.70774e-88	1.02052
19.7514	FOS	5.93921e-68	9.79195e-66	1.01814
16.4305	RBBP7	1.40743e-47	1.31748e-45	1.00622
19.6475	SRSF2	7.72636e-63	1.10466e-60	0.985417
18.5606	AHCY	1.47149e-58	1.89641e-56	0.984792
17.0557	FBL	3.20586e-51	3.37178e-49	0.971475
16.6262	UQCC2	3.88948e-49	3.82685e-47	0.968021
21.8943	ATP5MC1	5.08138e-76	1.0163e-73	0.952383
16.3921	EBPL	3.33159e-48	3.2174e-46	0.946986
17.7351	NHP2	2.918e-55	3.41219e-53	0.945541
17.6147	EIF4EBP1	1.23608e-53	1.38778e-51	0.934796
22.9683	HNRNPF	5.71628e-79	1.238e-76	0.914338
18.3888	APEX1	1.41329e-58	1.82784e-56	0.913721
16.8162	RSL1D1	4.93539e-50	4.99006e-48	0.906915
22.7382	RAN	2.37888e-81	5.61737e-79	0.903171
18.3067	HMGN2	1.76724e-58	2.26163e-56	0.896147
22.4486	SNRPE	1.87708e-80	4.26726e-78	0.894556
23.6708	HSPE1	1.23272e-87	3.58085e-85	0.883185
17.8321	RPL22L1	3.56866e-55	4.14656e-53	0.875749
21.0009	TOMM5	5.97181e-71	1.04581e-68	0.867397
21.0827	MGST1	2.3411e-73	4.34957e-71	0.86338
16.9309	TRIM28	1.71879e-50	1.7721e-48	0.862584
29.7737	SNHG29	2.26126e-132	1.92475e-129	0.852366
17.9281	PDCD5	7.9025e-56	9.42148e-54	0.813804
38.3805	EEF1B2	3.63267e-206	1.10799e-202	0.810228
17.605	DNPH1	3.32369e-54	3.78974e-52	0.806653
18.6547	SNRPF	2.13972e-60	2.88988e-58	0.784359
32.0186	RPSA	3.19838e-161	5.57447e-158	0.751224
21.9093	NME2	2.45146e-83	5.98173e-81	0.736829
18.7243	SNHG6	1.92957e-60	2.62543e-58	0.734215
24.6955	NPM1	2.21098e-100	8.79611e-98	0.674571
16.2813	HNRNPDL	2.56424e-48	2.48949e-46	0.674139
17.9232	TIMM13	1.51337e-57	1.89047e-55	0.666353
29.9172	RPL5	2.91347e-141	2.8062e-138	0.657722
29.069	RPL10A	7.52917e-141	7.06603e-138	0.656897
20.4426	RPL4	1.19065e-72	2.1899e-70	0.656751
30.7652	RPL3	3.76231e-140	3.44261e-137	0.650359
23.1235	PTMA	9.90983e-88	2.92508e-85	0.642716
20.247	SOD1	4.40501e-69	7.42985e-67	0.642029
18.0443	ERH	4.03155e-57	4.9851e-55	0.64031
16.6735	PHB2	1.22793e-50	1.28044e-48	0.627403
31.8013	RPS3	3.15946e-156	4.8183e-153	0.616011
19.3433	GAS5	7.16225e-67	1.13976e-64	0.612876
24.6421	RPL6	1.857e-100	7.469e-98	0.61235
31.1323	RPS23	4.59507e-158	7.64474e-155	0.60143
30.1977	RPS8	4.22065e-152	5.3269e-149	0.599773
29.2233	RPS2	1.04256e-143	1.05997e-140	0.582077
28.3848	RPS3A	5.65866e-125	4.50245e-122	0.580813
28.2553	RPS12	4.65821e-124	3.55198e-121	0.558447
25.5608	RPS10	7.72785e-105	3.58034e-102	0.555089
29.4471	RPL7A	7.40227e-133	6.45072e-130	0.554033
25.4889	RPS18	3.34194e-104	1.47372e-101	0.55273
26.9451	RPL13	2.38713e-117	1.53283e-114	0.537532
23.3083	EEF1G	6.91696e-88	2.05827e-85	0.535091
25.5379	RPS4X	4.33423e-109	2.17311e-106	0.522786
23.109	RPS5	1.38832e-87	4.0011e-85	0.521106
20.9278	RPL36A	1.47768e-74	2.84656e-72	0.519516
23.8741	HINT1	1.72997e-87	4.90841e-85	0.517389
27.6964	RPS27A	9.05103e-124	6.76075e-121	0.516554
23.7843	RACK1	6.07972e-92	2.02294e-89	0.508918
26.1644	RPL22	4.42884e-117	2.79482e-114	0.504645
24.4014	RPL12	4.13655e-104	1.8024e-101	0.502477
25.0499	RPL26	4.42986e-104	1.9075e-101	0.500082
25.0786	RPS7	1.74678e-101	7.34871e-99	0.496984
21.3328	RPL35	1.23104e-76	2.48934e-74	0.492343
25.6777	RPS24	8.28832e-110	4.39654e-107	0.491344
27.3961	RPL21	8.23557e-123	5.91039e-120	0.488437
22.0805	RPL32	9.57844e-84	2.36879e-81	0.487667
16.8016	HNRNPA1	1.54965e-53	1.73452e-51	0.481774
26.0311	RPL14	3.13177e-111	1.76347e-108	0.475965
23.3898	RPS9	8.93112e-92	2.94494e-89	0.473839
26.0481	RPL17	3.39047e-109	1.74781e-106	0.472616
23.1742	RPS25	1.2764e-89	3.95913e-87	0.471474
22.9685	RPL18A	8.77905e-89	2.67768e-86	0.471102
22.394	EEF1A1	7.77852e-80	1.71507e-77	0.470548
25.4415	RPL30	1.16339e-105	5.53003e-103	0.464179
26.1674	RPL9	4.19297e-109	2.13148e-106	0.453472
21.0252	RPS19	2.51385e-80	5.67959e-78	0.45272
20.7809	RPS13	5.00094e-75	9.73614e-73	0.451619
24.793	RPLP0	2.37476e-107	1.15891e-104	0.44318
21.6166	RPS15A	3.90935e-79	8.56803e-77	0.439736
19.7531	RPS21	2.18125e-71	3.91353e-69	0.438345
21.281	RPLP1	9.21062e-79	1.97145e-76	0.429924
21.5107	RPL28	2.60234e-77	5.38126e-75	0.420313
20.9123	RPL41	8.45651e-73	1.56322e-70	0.417628
21.4338	RPS29	5.06288e-79	1.10302e-76	0.417108
20.4992	RPS6	1.41153e-71	2.545e-69	0.416514
19.0204	RPL35A	1.38897e-63	2.07501e-61	0.411611
17.7977	RPL7	1.10536e-57	1.38552e-55	0.409617
25.7177	RPL15	4.32706e-115	2.68431e-112	0.404421
22.58	RPL10	6.51426e-86	1.72774e-83	0.392509
19.6311	RPL8	2.11405e-66	3.34963e-64	0.389016
20.801	RPL11	1.47101e-73	2.76105e-71	0.38898
19.2051	RPS28	2.79103e-64	4.20389e-62	0.387475
21.7627	RPL37A	2.4741e-82	5.88017e-80	0.382578
19.4229	RPL39	5.6682e-68	9.38741e-66	0.379311
17.5562	RPL29	1.57384e-55	1.84629e-53	0.373885
23.5311	RPS16	4.49598e-98	1.71414e-95	0.364131
16.7118	RPL34	1.99474e-51	2.1101e-49	0.35221
20.4302	RPS14	1.09041e-73	2.06788e-71	0.35024
18.9591	RPL24	4.18103e-65	6.40293e-63	0.349638
18.5494	RPL37	1.13912e-61	1.5674e-59	0.334423
18.3688	RPL27	1.69134e-62	2.38096e-60	0.332192

## Sheet: Cluster 6
scores	names	pvals	pvals_adj	logfoldchanges
15.118	CDK1	8.43699e-40	7.66259e-38	3.88148
24.6383	TK1	3.69431e-78	1.2637e-75	3.81101
15.3924	DLGAP5	6.03912e-41	5.74124e-39	3.76435
15.8283	UBE2C	1.04855e-42	1.09339e-40	3.7475
17.6696	MYBL2	4.5597e-50	6.27404e-48	3.67116
18.6059	CDC20	4.78764e-54	7.96511e-52	3.66389
18.4147	RGS5	2.42218e-53	3.78865e-51	3.64028
27.4898	CENPW	1.27966e-89	6.00472e-87	3.62069
17.6252	PRC1	6.49846e-50	8.84201e-48	3.57499
19.4718	CCNB1	1.60649e-57	3.06246e-55	3.54352
16.1619	AURKB	4.35028e-44	4.76721e-42	3.53984
15.772	MELK	1.92955e-42	1.98939e-40	3.53167
19.7444	CENPM	1.512e-58	2.99139e-56	3.51438
14.8473	CCNA2	7.76271e-39	6.71685e-37	3.51327
21.0408	BIRC5	4.1856e-64	1.01455e-61	3.49896
32.5862	KRT7	4.18217e-117	3.189e-114	3.45175
16.9675	TPX2	2.66125e-47	3.32439e-45	3.44395
15.4281	PBK	3.74448e-41	3.62571e-39	3.44257
17.4614	ASF1B	2.45724e-49	3.23515e-47	3.44236
15.9067	TACC3	4.49163e-43	4.7377e-41	3.41849
24.8605	CENPU	2.26843e-79	7.98334e-77	3.34763
18.2793	MKI67	7.97382e-53	1.22113e-50	3.3312
17.4479	NUSAP1	2.38571e-49	3.15232e-47	3.25886
18.6827	RRM2	2.04359e-54	3.43108e-52	3.23552
17.441	TOP2A	2.02439e-49	2.6846e-47	3.23502
25.0908	MAD2L1	1.41615e-80	5.45606e-78	3.2256
18.325	CENPK	7.29206e-53	1.12141e-50	3.1533
20.4585	PTTG1	7.2877e-62	1.64653e-59	3.13798
32.0583	PCLAF	9.73128e-110	6.59583e-107	3.08358
48.8524	TUBA1B	2.08244e-183	5.86304e-180	3.06773
43.4247	ANXA10	2.81834e-179	6.87694e-176	3.06103
29.3868	TYMS	1.28038e-98	7.32235e-96	3.03507
21.1811	ZWINT	9.94234e-65	2.52708e-62	2.95256
33.715	TESC	2.32498e-120	1.97899e-117	2.9411
17.4864	CDKN3	1.34761e-49	1.79359e-47	2.93599
16.4828	ECT2	1.96619e-45	2.27735e-43	2.88673
18.0351	FEN1	7.89623e-52	1.17484e-49	2.88128
14.9074	CCNB2	3.0758e-39	2.68681e-37	2.84979
20.309	LCN2	9.98431e-63	2.31288e-60	2.74543
14.8094	PHF19	8.75462e-39	7.55726e-37	2.70789
19.0145	CLDN18	2.30111e-57	4.34138e-55	2.67048
16.1562	EMP2	3.16737e-44	3.52368e-42	2.65947
23.7975	SERPINA1	4.3799e-80	1.6358e-77	2.64862
31.7474	CTSE	1.31616e-124	1.30197e-121	2.64263
25.6505	DTYMK	6.47324e-84	2.69235e-81	2.58084
38.7918	LYZ	2.90395e-167	6.2522e-164	2.57393
30.949	TIMP1	4.62429e-112	3.25487e-109	2.55193
16.8363	CENPN	4.99042e-47	6.14997e-45	2.52722
20.5979	UBE2T	1.51927e-62	3.47543e-60	2.52667
15.4141	FLNA	2.14698e-41	2.10675e-39	2.52211
35.3829	GPX2	5.451e-141	7.98049e-138	2.37331
14.91	HELLS	2.90193e-39	2.541e-37	2.37184
23.0046	HMGB2	1.2702e-73	3.87422e-71	2.36451
17.7141	SMC4	1.11016e-50	1.58723e-48	2.36299
19.1854	MCM7	4.65449e-57	8.64767e-55	2.34139
15.9206	KIF22	2.02635e-43	2.16228e-41	2.32423
20.1791	PCNA	6.09301e-61	1.35982e-58	2.32344
41.7181	S100A6	2.69073e-200	9.84832e-197	2.3002
37.2866	TUBB	3.34502e-136	3.94939e-133	2.26569
31.5762	FABP5	9.77426e-113	7.01466e-110	2.26352
21.3672	H2AFX	4.87434e-66	1.28349e-63	2.25309
20.5787	UBE2S	8.78805e-63	2.04874e-60	2.23701
15.5586	MIA	3.5579e-42	3.63751e-40	2.21856
17.555	TACSTD2	2.70063e-51	3.96971e-49	2.17858
16.611	VRK1	3.16294e-46	3.77091e-44	2.17753
16.624	NT5DC2	2.56325e-46	3.07598e-44	2.17544
25.9268	STMN1	6.74872e-89	3.08762e-86	2.16886
20.7715	CKS2	8.33066e-64	2.00599e-61	2.16683
16.2085	DNMT1	1.34271e-44	1.5075e-42	2.15428
27.269	SFN	2.07478e-97	1.16829e-94	2.07253
17.7519	CTNNAL1	4.09267e-51	5.94427e-49	2.06143
14.6803	LMNB1	1.6042e-38	1.36231e-36	2.03972
17.614	RRM1	1.62918e-50	2.31122e-48	2.03029
17.276	KPNA2	4.96542e-49	6.51396e-47	2.02784
22.5918	NME1	1.91975e-72	5.80701e-70	1.95368
22.5107	CKS1B	1.11056e-71	3.30469e-69	1.94908
17.8912	TM4SF1	1.88487e-53	2.98651e-51	1.94851
30.78	KRT19	3.51931e-123	3.30283e-120	1.93348
16.0634	DHFR	4.36363e-44	4.76756e-42	1.90933
17.3217	PLPP2	1.01983e-49	1.37737e-47	1.89921
15.0358	TUBG1	6.92878e-40	6.30847e-38	1.89764
23.9343	TSPO	1.43245e-80	5.46137e-78	1.88844
25.428	TUBA1C	5.10921e-85	2.17444e-82	1.87556
43.6844	H2AFZ	2.66991e-162	5.14322e-159	1.87121
19.0435	RAB34	1.834e-57	3.47804e-55	1.85483
16.5404	NUDT1	2.68541e-46	3.21205e-44	1.82404
28.0813	RANBP1	1.16383e-96	6.45412e-94	1.82283
16.3366	GGH	1.79047e-45	2.08041e-43	1.77941
22.3987	TUBB4B	2.08731e-71	6.16111e-69	1.75623
16.0438	CSE1L	4.01924e-44	4.43097e-42	1.72408
31.2512	S100A16	3.52277e-118	2.74333e-115	1.71869
15.3248	CKLF	3.47716e-41	3.37579e-39	1.71622
17.7138	XRCC4	8.34165e-52	1.23608e-49	1.70785
22.3605	CENPX	3.0743e-71	9.00179e-69	1.68101
21.7993	RPA3	5.81646e-69	1.61279e-66	1.6605
16.4843	CAPG	1.87486e-46	2.26474e-44	1.62651
29.6055	CD24	4.71558e-111	3.25651e-108	1.62502
18.2258	DUT	1.79768e-53	2.86073e-51	1.6218
14.9227	DDX39A	1.34938e-39	1.20755e-37	1.594
33.1431	HMGB1	1.25141e-121	1.14507e-118	1.57888
21.6659	NASP	3.23337e-69	9.10344e-67	1.5747
27.6295	ANXA5	8.41647e-96	4.53016e-93	1.5654
18.9675	ACAT2	1.14868e-57	2.2012e-55	1.55546
24.0604	C12orf75	3.26304e-82	1.29816e-79	1.54937
17.309	ALYREF	1.33864e-49	1.78816e-47	1.53858
33.9324	HMGA1	6.02548e-130	6.48643e-127	1.53756
38.9645	S100A11	1.67447e-165	3.40485e-162	1.5317
18.8087	PGP	3.05244e-56	5.55832e-54	1.51765
18.647	S100A13	6.15889e-56	1.10501e-53	1.50156
33.9624	ANXA2	5.06356e-133	5.79161e-130	1.49716
34.6245	CSTB	9.52035e-141	1.34021e-137	1.47862
21.0041	UQCC2	1.79508e-66	4.79576e-64	1.46513
35.5156	RAN	1.846e-138	2.32984e-135	1.45301
26.4321	SNRPD1	1.87795e-91	9.41576e-89	1.45032
24.4226	HSP90AA1	9.45605e-82	3.68193e-79	1.41025
20.4058	CD59	1.56033e-64	3.85875e-62	1.40839
15.73	EXOSC8	4.27085e-43	4.51784e-41	1.40546
25.3197	SH3BGRL3	1.74495e-91	8.87041e-89	1.40438
15.7036	PTMS	2.9471e-43	3.12658e-41	1.33038
15.4314	EEF1E1	5.46375e-42	5.50906e-40	1.33008
15.0848	CDK2AP1	1.681e-40	1.57356e-38	1.31946
27.3083	SNRPG	1.12311e-94	5.95754e-92	1.31062
14.9634	TIMM10	4.91418e-40	4.50787e-38	1.29487
15.0879	PAICS	1.241e-40	1.17067e-38	1.29336
21.0937	LY6E	3.90772e-72	1.17235e-69	1.28369
18.4266	PPP1R14B	6.00986e-55	1.02788e-52	1.27696
27.6163	HSPE1	2.0675e-99	1.20115e-96	1.26362
17.3037	HNRNPAB	2.37733e-50	3.3211e-48	1.26131
23.8945	FDPS	4.59039e-84	1.93118e-81	1.25407
19.1735	PA2G4	1.10698e-58	2.25093e-56	1.25316
16.466	NUCKS1	8.08522e-47	9.79891e-45	1.23144
14.8301	FXYD5	6.34028e-40	5.80152e-38	1.23093
14.7146	TRNP1	1.53721e-39	1.36894e-37	1.22217
19.6404	RPL22L1	8.21395e-61	1.82205e-58	1.21522
17.2359	NHP2	2.245e-50	3.14825e-48	1.21162
24.2002	EIF5A	3.90522e-82	1.53693e-79	1.20391
22.6727	LSM 4.00	1.76932e-74	5.58266e-72	1.20347
22.3338	LMNA	1.04204e-73	3.20503e-71	1.18994
15.518	DEK	1.9286e-42	1.98939e-40	1.18939
18.1069	LSM 5.00	1.04235e-53	1.68066e-51	1.18609
18.0445	COTL1	5.89177e-54	9.71372e-52	1.17828
20.2142	NUDC	3.8509e-63	9.1524e-61	1.17655
15.1641	S100A14	2.32818e-42	2.39364e-40	1.16309
37.3341	PTMA	7.08411e-152	1.23469e-148	1.15427
19.1042	HSPA8	7.95472e-59	1.62654e-56	1.14102
18.0297	CCT5	1.90353e-53	3.00307e-51	1.1371
23.4169	JPT1	9.35649e-80	3.42457e-77	1.13108
24.9419	PKM	1.43336e-90	6.99501e-88	1.11662
22.4999	DYNLL1	4.79206e-74	1.49909e-71	1.10537
19.7248	SNRPE	1.08067e-61	2.4266e-59	1.09283
18.7711	C1QBP	3.99983e-58	7.78711e-56	1.09266
20.1733	ARPC1B	1.10314e-64	2.76547e-62	1.08834
15.2415	SIVA1	3.23181e-41	3.14594e-39	1.08003
20.5737	TOMM5	2.99471e-65	7.71897e-63	1.07678
16.8054	LSM 3.00	5.93462e-48	7.51602e-46	1.06436
15.0155	PLP2	1.45236e-40	1.36652e-38	1.04816
16.4883	TPM4	2.49728e-47	3.13024e-45	1.04314
15.336	PRMT1	4.03133e-42	4.09863e-40	1.03181
15.8398	GADD45GIP1	3.80886e-44	4.22449e-42	1.01335
20.6606	LDHB	1.9591e-69	5.55854e-67	1.00299
16.8897	PFDN2	1.6426e-48	2.11693e-46	0.999211
15.1433	SRSF2	4.89794e-41	4.70524e-39	0.993372
17.8665	HNRNPA3	1.77608e-53	2.83871e-51	0.990396
22.8078	TAGLN2	2.54604e-77	8.47161e-75	0.982572
14.7946	CCT6A	1.29773e-39	1.16417e-37	0.977978
26.0507	NME2	2.39268e-101	1.45957e-98	0.974534
22.9295	ENO1	8.72715e-79	3.04212e-76	0.950823
15.2563	SNRPF	8.7719e-42	8.77214e-40	0.932761
19.1623	SNRPB	2.13754e-58	4.20625e-56	0.927876
18.4342	ANXA4	8.7358e-58	1.68284e-55	0.90466
18.5098	PSMA7	7.94132e-56	1.41097e-53	0.897432
14.8179	BAX	9.04112e-40	8.19094e-38	0.893879
18.6757	KRT18	3.394e-57	6.33794e-55	0.892447
15.0378	GMDS	6.5654e-41	6.2254e-39	0.887062
26.0575	YBX1	1.1371e-93	5.94557e-91	0.885264
16.4075	APRT	5.12861e-47	6.29907e-45	0.883222
15.6407	CYCS	1.29145e-43	1.38617e-41	0.862664
18.2218	PARK7	4.87103e-55	8.37017e-53	0.852611
15.0353	RBM8A	1.46324e-40	1.37323e-38	0.839955
19.6282	PFN1	1.4407e-60	3.12019e-58	0.838758
18.2225	PRELID1	1.2024e-54	2.02807e-52	0.824532
19.3405	CYSTM1	3.25358e-64	7.93894e-62	0.821615
15.1507	AP2S1	6.02319e-41	5.74101e-39	0.818574
26.1753	MIF	3.40739e-96	1.8614e-93	0.802303
17.0533	HSP90AB1	7.50785e-51	1.08187e-48	0.758966
24.1509	TMSB10	5.93085e-83	2.41195e-80	0.746645
15.143	PTGES3	5.30137e-41	5.07946e-39	0.74143
16.3732	NDUFB2	7.26679e-47	8.83627e-45	0.740773
15.9574	SSBP1	3.63256e-45	4.15486e-43	0.738226
19.9878	TXN	1.15687e-62	2.66306e-60	0.732105
19.0855	EIF4A1	3.07275e-59	6.46355e-57	0.731302
18.4075	KRT8	7.02957e-56	1.25507e-53	0.725874
24.2589	GSTP1	1.39687e-86	6.23498e-84	0.673833
16.4714	NDUFS5	3.2278e-47	4.00478e-45	0.664278
20.7335	PPIA	5.79495e-67	1.55957e-64	0.625691
15.8783	CLIC1	9.65344e-45	1.08716e-42	0.624233
14.9933	YWHAE	8.58324e-41	8.1177e-39	0.61698
18.3505	TMA7	1.53094e-55	2.70696e-53	0.597569
15.1549	RPS17	7.64065e-43	7.99015e-41	0.534473
14.8386	ACTB	4.12825e-41	3.98676e-39	0.45191

## Sheet: Cluster 7
scores	names	pvals	pvals_adj	logfoldchanges
36.925	APOA1	4.2821e-115	1.04486e-112	7.50761
26.1083	APOA4	1.80261e-79	1.75006e-77	7.45099
75.5287	ALDOB	1.72954e-223	2.63762e-220	7.26537
27.3041	CYP3A4	3.84016e-83	4.02733e-81	6.83068
37.7776	ADA	1.16562e-116	3.16022e-114	6.47543
31.2768	APOB	1.06004e-96	1.52151e-94	6.29078
25.6133	C3orf85	3.25853e-77	2.99662e-75	6.064
60.9242	RBP2	5.02958e-216	7.08029e-213	6.04484
35.5665	CREB3L3	5.44327e-110	1.16508e-107	5.89258
25.1982	LCT	4.06739e-76	3.61337e-74	5.57147
50.7392	PRAP1	3.75379e-158	2.86234e-155	5.55074
39.6844	ACE2	1.54454e-123	5.43575e-121	5.34751
28.4495	SLC26A3	2.10497e-87	2.40762e-85	5.21439
51.6643	FABP2	2.53795e-165	2.2117e-162	4.99819
25.6593	SLC28A1	8.87421e-78	8.24378e-76	4.99818
25.8321	C11orf86	1.33045e-78	1.26812e-76	4.9909
32.6264	SLC15A1	1.85658e-101	3.11709e-99	4.95094
48.026	CDHR2	1.39934e-149	9.1459e-147	4.82014
30.0279	SLC51B	6.20249e-93	8.28531e-91	4.81132
53.556	ACSL5	4.20089e-167	3.84391e-164	4.74853
41.3951	OTOP3	6.75834e-130	2.91014e-127	4.68304
46.5376	TM4SF20	1.97546e-154	1.41773e-151	4.67204
33.1476	PCK1	1.02371e-105	1.93138e-103	4.61385
22.8267	TREH	1.46921e-67	1.09521e-65	4.55177
26.1682	CIDEC	7.90548e-80	7.73659e-78	4.5243
60.0912	ANPEP	1.47709e-223	2.35057e-220	4.48156
71.8144	MUC13	1.78068e-248	4.07341e-245	4.45091
39.6869	SI	1.89396e-127	7.7023e-125	4.4172
27.4717	SLC7A7	2.26661e-84	2.42574e-82	4.41466
37.1344	ADIRF	6.05973e-119	1.76026e-116	4.39371
90.2924	CES2	0	0	4.32744
29.0382	GSTA1	8.1394e-91	1.02728e-88	4.26606
25.7287	C2orf88	2.60733e-78	2.45324e-76	4.24294
29.4651	XPNPEP2	1.77588e-91	2.32972e-89	4.17301
61.3917	MTTP	3.83743e-209	5.0162e-206	4.14415
43.023	KRT20	1.30286e-150	8.67021e-148	4.11791
34.2878	GDA	6.33515e-108	1.26706e-105	4.05429
68.1709	SLC5A1	1.66835e-239	3.39241e-236	4.04551
22.5546	MOGAT2	6.53714e-67	4.76625e-65	4.0193
37.5054	MAF	4.38327e-121	1.37122e-118	4.01113
67.6337	TM4SF5	1.65194e-235	3.18225e-232	3.96667
32.4719	HPGD	6.38107e-103	1.12285e-100	3.95392
22.2579	DPP4	1.23116e-65	8.76689e-64	3.90132
24.3773	ACY3	1.33022e-73	1.10653e-71	3.85097
63.349	CDHR5	3.33512e-217	4.88274e-214	3.81513
29.0849	LEAP2	3.10078e-91	4.03885e-89	3.81197
43.8358	MEP1A	1.63244e-144	9.33579e-142	3.77815
35.461	CIDEB	1.59411e-113	3.74012e-111	3.76007
32.7399	GK	2.72412e-103	4.86369e-101	3.73605
30.9376	CRIP1	2.40281e-98	3.66439e-96	3.70971
33.9766	BTNL3	1.67088e-108	3.45514e-106	3.70559
38.361	BTNL8	2.01483e-123	7.02331e-121	3.67649
25.1694	TMEM82	1.33573e-76	1.20416e-74	3.66817
22.5353	SLC43A2	8.8643e-67	6.4246e-65	3.63203
30.3783	MYO1A	2.69936e-95	3.72828e-93	3.59242
24.5749	SLC3A1	1.01844e-74	8.7502e-73	3.59236
35.2687	MDK	5.01265e-115	1.21502e-112	3.55757
32.4756	RNF186	2.83813e-106	5.3823e-104	3.53752
53.7914	IL32	7.24722e-206	9.14674e-203	3.49208
39.8782	MYO15B	3.64364e-130	1.58763e-127	3.48156
46.7501	FABP1	8.98988e-201	1.06141e-197	3.47838
37.1819	ERICH4	9.06792e-122	2.91136e-119	3.46026
24.3712	MS4A8	3.67947e-74	3.13922e-72	3.4574
23.594	SLC46A1	3.16464e-71	2.54569e-69	3.45194
24.1439	ZG16	1.19081e-73	9.99652e-72	3.44647
40.3404	GLRX	1.30865e-131	5.98722e-129	3.41532
22.4937	OSGIN1	6.23429e-67	4.55452e-65	3.40762
32.1714	HHLA2	3.72743e-103	6.6227e-101	3.38773
24.2673	ACHE	5.94849e-74	5.05153e-72	3.34243
30.5969	LIPA	1.74006e-96	2.46852e-94	3.33918
26.7203	SLC35G1	7.80369e-83	8.0913e-81	3.22527
52.7555	MUC3A	2.53933e-181	2.65548e-178	3.19271
29.1842	SULT1A1	6.93438e-92	9.16265e-90	3.18595
35.4735	GLTPD2	2.35343e-116	6.15272e-114	3.178
31.2985	KHK	6.54119e-101	1.05935e-98	3.16723
25.7573	MOGAT3	1.31381e-79	1.2789e-77	3.16667
29.6664	PKIB	6.72175e-96	9.46242e-94	3.13579
24.9264	CDKN2B	6.91308e-77	6.29417e-75	3.11458
23.444	TM6SF2	6.95738e-71	5.53278e-69	3.10595
41.0234	PLAC8	6.36475e-144	3.58394e-141	3.09364
32.0585	ACY1	1.65962e-102	2.87885e-100	3.08917
33.7293	CBR1	3.8634e-109	8.03433e-107	3.07643
31.6778	MUC17	2.063e-104	3.81353e-102	3.05517
28.0424	PDLIM2	3.91601e-88	4.60868e-86	3.05091
35.9448	CYP3A5	8.62642e-122	2.79412e-119	3.00377
25.8602	TSPAN1	3.23694e-83	3.40446e-81	3.00012
22.5441	CEACAM1	5.78172e-68	4.34531e-66	2.96588
25.5871	DNASE1	3.39734e-79	3.2809e-77	2.96336
49.3814	MALL	3.38125e-186	3.63992e-183	2.93177
46.3539	CDH17	4.86717e-165	4.14286e-162	2.90781
38.6467	TDP2	1.76716e-128	7.34997e-126	2.89501
47.4628	FAM3C	9.11361e-158	6.80749e-155	2.87778
24.6202	PPP1R14D	7.13461e-76	6.29238e-74	2.86372
42.0847	SMIM24	3.63601e-142	1.95708e-139	2.85667
41.2055	DGAT1	3.71011e-136	1.88603e-133	2.85072
28.1989	CCL15	5.23443e-89	6.28149e-87	2.84923
28.1026	ABCB1	1.72155e-89	2.10034e-87	2.83374
23.2164	SLCO2B1	2.71132e-70	2.12955e-68	2.82292
35.0689	CTSA	2.75714e-114	6.55286e-112	2.82088
25.864	LGMN	1.46382e-80	1.45987e-78	2.80575
27.9277	TM4SF4	1.09803e-89	1.35774e-87	2.80013
26.2566	FUOM	6.83505e-82	6.96851e-80	2.77725
36.043	PPP1R16A	5.45358e-119	1.59685e-116	2.76871
22.8029	ENTPD7	1.72874e-68	1.31001e-66	2.75269
35.4528	SDCBP2	6.10173e-126	2.37584e-123	2.69992
24.8183	SMPD3	8.10975e-77	7.36538e-75	2.68422
25.9471	SELENOP	6.97025e-83	7.26832e-81	2.66307
28.1182	MYO7B	1.46377e-89	1.79784e-87	2.65996
25.8178	CTSE	1.0773e-86	1.20952e-84	2.65436
25.1454	PLIN2	2.93503e-78	2.75448e-76	2.64621
30.0091	UGCG	5.06042e-97	7.34986e-95	2.63675
35.7506	SLC40A1	2.47309e-121	7.80324e-119	2.62386
26.8162	CTSB	1.2817e-83	1.36371e-81	2.61359
37.8618	PLS1	3.3444e-126	1.34515e-123	2.60169
38.4659	TNFRSF1A	2.57074e-129	1.08151e-126	2.58983
28.5813	HNF4G	5.74621e-91	7.32812e-89	2.55292
27.3343	TMEM120A	2.2815e-86	2.55367e-84	2.53055
29.7158	PHGR1	2.16098e-102	3.73085e-100	2.50905
22.9924	PHYH	1.99525e-69	1.53744e-67	2.41782
32.9459	SLC3A2	3.39702e-108	6.90745e-106	2.41269
22.9061	IQGAP2	8.90067e-70	6.90198e-68	2.40981
22.754	PTPRH	1.96602e-69	1.51811e-67	2.35726
24.6841	PLAAT3	6.68297e-78	6.224e-76	2.35723
24.5648	PEPD	2.25085e-76	2.00935e-74	2.35417
28.6383	ACO2	5.43588e-91	6.9566e-89	2.3137
29.5253	AGPAT2	2.22217e-99	3.46101e-97	2.30496
28.971	C1orf115	3.92057e-94	5.29508e-92	2.25344
27.72	CDKN1A	4.94962e-91	6.35652e-89	2.20442
29.041	CD68	2.60663e-95	3.61384e-93	2.19237
31.3553	SAT2	6.10006e-102	1.03846e-99	2.17958
26.936	FBXO2	4.72418e-88	5.52428e-86	2.16236
22.9376	BCL2L15	3.70092e-70	2.90059e-68	2.14054
30.8622	AOC1	5.00085e-104	9.19779e-102	2.08962
27.1591	ACOX1	5.44636e-87	6.17158e-85	2.08803
41.1767	RHOC	3.56609e-154	2.51005e-151	2.08222
30.3949	ATP1B3	3.95019e-102	6.75611e-100	2.07669
22.8309	MIA2	7.74362e-70	6.0175e-68	2.07475
23.8185	ACAA1	6.28267e-73	5.14434e-71	2.0269
30.2968	TPM1	8.75773e-100	1.38763e-97	2.02588
22.5837	GFER	1.03237e-68	7.85563e-67	2.02358
33.0764	HLA-C	2.93697e-111	6.47567e-109	2.00998
36.7178	VIL1	3.28558e-125	1.2147e-122	2.00075
26.8763	MGAT4A	7.86962e-88	9.11506e-86	1.99382
41.7768	B2M	2.82017e-143	1.56395e-140	1.98937
34.8169	NUCB1	1.8581e-117	5.15216e-115	1.97394
31.6892	HSD17B11	1.76662e-106	3.36771e-104	1.95284
24.8348	OPTN	6.33453e-79	6.06938e-77	1.93148
28.91	DHRS11	2.87278e-97	4.22275e-95	1.9219
30.8727	REEP3	6.4482e-104	1.18005e-101	1.91204
23.5096	GNA11	4.72563e-73	3.89556e-71	1.88658
25.5473	REEP6	2.05191e-81	2.06893e-79	1.88112
24.4472	LGALS3	3.02847e-77	2.79207e-75	1.87988
23.148	CXADR	5.15852e-72	4.18641e-70	1.84107
30.1923	ATOX1	3.30794e-98	5.00305e-96	1.83772
25.2828	CFDP1	9.42189e-80	9.19602e-78	1.83109
27.584	MYH14	3.2958e-91	4.27764e-89	1.81813
43.8493	HLA-A	1.29463e-157	9.47697e-155	1.80716
36.2269	SLC9A3R1	1.47686e-125	5.51576e-123	1.80264
29.136	CTSD	7.1287e-100	1.13938e-97	1.79836
29.2895	SURF4	1.56252e-96	2.22528e-94	1.7964
23.7509	CD2AP	6.52974e-75	5.62341e-73	1.77252
24.0672	SAR1B	4.46951e-75	3.8765e-73	1.74824
26.3449	GNG12	2.80479e-85	3.06442e-83	1.72742
38.044	AMN	4.79036e-143	2.61689e-140	1.7172
23.6273	POR	9.38262e-74	7.91275e-72	1.69716
33.4324	P4HB	2.03339e-112	4.62262e-110	1.6797
23.7038	HLA-B	1.41842e-75	1.242e-73	1.65252
28.1739	TMED4	2.99542e-92	3.9723e-90	1.64613
22.8255	PLIN3	1.65762e-70	1.30756e-68	1.64151
23.4096	CYB5A	2.4003e-71	1.93937e-69	1.63133
35.9044	GPX4	1.27411e-125	4.8577e-123	1.60796
28.8738	SELENOS	9.34878e-97	1.34714e-94	1.60262
36.9032	CYSTM1	4.81787e-140	2.51913e-137	1.60249
24.406	AKR1A1	4.69954e-76	4.16484e-74	1.58463
27.3115	TMEM45B	2.7872e-92	3.70961e-90	1.5746
23.5382	PRSS3	2.70757e-77	2.50252e-75	1.56156
29.7132	VAMP8	9.45131e-100	1.48467e-97	1.55156
27.3443	C19orf33	6.826e-98	1.0156e-95	1.53982
25.7144	TFG	7.69966e-82	7.82821e-80	1.52327
26.7769	HEBP1	9.41645e-89	1.12264e-86	1.49464
25.5761	BRI3	1.42987e-81	1.44972e-79	1.45983
23.3547	FAM177A1	6.83975e-74	5.79494e-72	1.43112
24.9202	SLC44A4	2.522e-83	2.66016e-81	1.39426
23.7038	CLDN3	7.59327e-81	7.61428e-79	1.37632
23.3568	PRR13	4.38314e-73	3.62958e-71	1.36712
22.5646	EZR	5.32925e-72	4.3154e-70	1.36101
29.1004	APLP2	2.61074e-102	4.48618e-100	1.32938
33.1794	GUK1	4.34609e-117	1.1871e-114	1.31187
27.3634	ACTN4	3.44973e-93	4.62504e-91	1.30714
44.1434	EDF1	5.61154e-160	4.46496e-157	1.28047
23.4151	LGALS3BP	5.08629e-75	4.39065e-73	1.24839
25.6724	CLDN7	4.3899e-87	4.9899e-85	1.21116
23.415	SCP2	1.27565e-73	1.06598e-71	1.16629
29.414	MYL12B	1.10547e-99	1.72911e-97	1.14421
22.3391	CIB1	6.51362e-71	5.19401e-69	1.13558
29.3512	CST3	1.91871e-100	3.09369e-98	1.10763
28.5002	MYL6	1.81804e-93	2.44639e-91	1.06114
33.4627	TMBIM6	1.4863e-124	5.33333e-122	1.01682
22.9002	RPS27L	8.59986e-73	7.01032e-71	1.01384
22.4491	UBB	7.34285e-70	5.71821e-68	0.722016

## Sheet: Cluster 8
scores	names	pvals	pvals_adj	logfoldchanges
37.5523	CCNB2	1.01659e-102	9.3021e-100	5.38472
27.5472	CDC20	4.11082e-76	1.90456e-73	5.30889
41.9751	BIRC5	5.18751e-115	5.93337e-112	4.94841
28.9355	TOP2A	2.73908e-80	1.41201e-77	4.94531
18.4397	NUF2	1.1667e-47	2.3856e-45	4.92963
14.4986	CENPA	1.75333e-34	1.87642e-32	4.86632
17.2031	KIF4A	1.53779e-43	2.59376e-41	4.86402
15.4373	GTSE1	1.25532e-37	1.58983e-35	4.84709
27.2803	MKI67	1.60558e-75	7.34575e-73	4.84666
22.1487	DLGAP5	8.91918e-60	2.67583e-57	4.82979
43.1648	PTTG1	2.65916e-118	3.35613e-115	4.80356
12.1517	CDC25C	1.06935e-26	7.27499e-25	4.79906
14.8596	ASPM	1.06322e-35	1.22374e-33	4.72777
19.6935	AURKB	8.25802e-52	1.9885e-49	4.72744
15.3218	NEK2	3.00468e-37	3.76625e-35	4.72584
22.8269	CENPF	5.21453e-62	1.67418e-59	4.71727
13.1189	KIF15	6.96448e-30	5.68989e-28	4.6984
18.0669	TROAP	2.01478e-46	3.90174e-44	4.69269
18.0019	CCNA2	3.1488e-46	6.034e-44	4.67404
18.5512	HMMR	4.69791e-48	9.93919e-46	4.67308
26.5153	CCNB1	2.37448e-73	1.02701e-70	4.66817
22.2772	PBK	3.46155e-60	1.04708e-57	4.65252
16.6055	UBE2C	1.36477e-41	2.09883e-39	4.63083
15.6442	PLK1	2.35502e-38	3.02442e-36	4.56811
12.0872	DEPDC1	1.71888e-26	1.15014e-24	4.54185
15.8336	BUB1	5.47572e-39	7.39545e-37	4.48811
19.4198	TACC3	5.99017e-51	1.42368e-48	4.48631
15.9413	CENPE	2.38715e-39	3.34759e-37	4.46265
14.5825	KIF2C	8.59068e-35	9.35796e-33	4.43144
14.6804	CEP55	4.00707e-35	4.47143e-33	4.40859
22.5614	NUSAP1	3.98324e-61	1.24607e-58	4.40843
27.5128	CDKN3	2.70125e-76	1.26754e-73	4.33277
21.0859	TPX2	1.97729e-56	5.48263e-54	4.30847
45.8553	HMGB2	6.81358e-126	9.97535e-123	4.2309
13.5073	KIFC1	3.42434e-31	3.08705e-29	4.22827
15.8326	OIP5	5.39722e-39	7.31643e-37	4.19151
13.7009	NCAPH	7.53628e-32	6.96554e-30	4.16205
17.0126	FOXM1	5.64015e-43	9.29888e-41	4.12129
12.1558	CIT	9.8942e-27	6.7816e-25	4.07439
12.4088	TTK	1.45063e-27	1.05556e-25	4.02418
14.1654	ARHGAP11A	2.09641e-33	2.10799e-31	4.01188
12.9454	PSRC1	2.50194e-29	1.98211e-27	3.98188
14.7016	RACGAP1	3.28741e-35	3.67959e-33	3.9636
22.8026	RRM2	3.03334e-62	9.82507e-60	3.93254
15.3762	KIF11	1.69633e-37	2.13359e-35	3.89687
12.9839	SGO2	1.81659e-29	1.45173e-27	3.82655
12.2552	BUB1B	4.52552e-27	3.20252e-25	3.82113
14.8629	SAPCD2	9.39599e-36	1.09175e-33	3.81745
15.0767	CDCA8	1.704e-36	2.07203e-34	3.81537
12.1822	NCAPG	7.74732e-27	5.37045e-25	3.79901
27.8654	MAD2L1	6.15511e-78	2.92576e-75	3.77348
13.9511	PRC1	9.87767e-33	9.53912e-31	3.51773
47.7878	TUBA1B	5.07859e-140	1.16176e-136	3.49224
22.0811	CENPW	3.0036e-60	9.16123e-58	3.36214
13.4233	POC1A	5.66554e-31	5.04536e-29	3.34417
19.2596	KIF22	1.19532e-50	2.80448e-48	3.28249
11.9126	RAD51AP1	5.4393e-26	3.56143e-24	3.20192
12.8495	AURKA	4.71137e-29	3.63034e-27	3.19184
12.7426	KNSTRN	1.05707e-28	8.02692e-27	3.18724
36.8909	STMN1	2.45222e-109	2.49315e-106	3.1821
13.16	PARPBP	4.17184e-30	3.44681e-28	3.16076
27.6712	MT1G	1.03672e-92	7.58897e-90	3.08479
15.7243	GPSM2	9.37828e-39	1.23473e-36	3.07375
19.4785	CENPN	1.52576e-51	3.64995e-49	3.05676
13.0489	ASF1B	8.52984e-30	6.92241e-28	3.0338
27.8428	DTYMK	5.36813e-79	2.61972e-76	2.98969
12.9294	KNL1	2.40939e-29	1.91293e-27	2.96003
11.8942	SPDL1	6.34106e-26	4.1297e-24	2.9304
20.4185	SMC4	9.88122e-55	2.56498e-52	2.91569
17.6514	ZWINT	1.63737e-45	3.0421e-43	2.83428
11.912	KIF20B	5.37325e-26	3.52448e-24	2.80798
13.2859	CDC25B	1.4469e-30	1.24607e-28	2.77657
14.6866	CENPK	2.11956e-35	2.41676e-33	2.73489
23.8336	MT2A	1.02665e-72	4.31911e-70	2.734
12.7067	ECT2	1.21642e-28	9.19882e-27	2.71673
15.357	LMNB1	1.33531e-37	1.6853e-35	2.70595
19.2581	NCAPD2	6.89025e-51	1.62703e-48	2.69573
13.2725	DEPDC1B	1.54594e-30	1.3254e-28	2.68973
17.8775	MIS18A	2.82892e-46	5.44955e-44	2.64113
14.218	SMC2	9.26395e-34	9.49775e-32	2.60588
26.544	MT1E	1.60038e-85	9.29767e-83	2.59565
25.0817	HMGB3	1.52185e-70	6.18903e-68	2.58366
13.1839	EFCAB11	3.01784e-30	2.51036e-28	2.58023
17.4241	CKS2	9.91773e-45	1.77073e-42	2.55281
19.6044	PCLAF	9.86564e-53	2.45641e-50	2.51787
42.282	HMGN2	7.07097e-128	1.07835e-124	2.44421
13.3781	CKAP2	6.78508e-31	5.98411e-29	2.44133
17.3711	UBE2S	1.2483e-44	2.20721e-42	2.39308
15.6489	KPNA2	1.16497e-38	1.52283e-36	2.3544
14.268	CENPU	4.10305e-34	4.29074e-32	2.33147
13.8748	RANGAP1	1.24788e-32	1.19879e-30	2.3209
12.512	REEP4	5.29426e-28	3.91465e-26	2.30659
14.8545	LMNB2	5.19043e-36	6.12823e-34	2.30038
15.1172	TYMS	4.56731e-37	5.66671e-35	2.25427
14.3174	CKAP5	3.90643e-34	4.09683e-32	2.1891
18.2086	NUDT1	8.25753e-48	1.72705e-45	2.1857
12.2987	CDCA3	2.28289e-27	1.6448e-25	2.15528
19.6131	MT1X	1.96809e-56	5.48263e-54	2.1512
20.3634	TUBB4B	4.33906e-55	1.14255e-52	2.11936
17.5323	ANP32E	2.26086e-45	4.15828e-43	2.10277
14.3259	H2AFX	3.31424e-34	3.5263e-32	2.09166
25.8537	TUBB	5.08237e-75	2.29654e-72	2.07414
17.6973	DDX39A	6.24632e-46	1.17242e-43	2.06948
12.4281	SPA17	8.70198e-28	6.39561e-26	2.05905
42.6308	HMGB1	2.58802e-130	4.98547e-127	2.03622
16.5095	GGH	5.99704e-42	9.34032e-40	2.03584
16.3859	CKS1B	2.20627e-41	3.33685e-39	2.02191
12.8679	VRK1	2.59916e-29	2.05468e-27	1.99288
11.8097	RNF26	9.7711e-26	6.23052e-24	1.94966
12.1077	UBE2T	9.14657e-27	6.30459e-25	1.93029
12.0296	CENPH	1.5956e-26	1.07157e-24	1.90982
15.7538	SKA2	2.55815e-39	3.5737e-37	1.83971
13.1764	RRM1	1.99972e-30	1.7061e-28	1.80279
13.4731	TMPO	2.199e-31	2.00712e-29	1.76881
33.7613	H2AFZ	2.03795e-101	1.77597e-98	1.76535
15.4037	LBR	4.51747e-38	5.74111e-36	1.73346
14.19	CCL25	4.14e-35	4.60572e-33	1.71576
12.7822	MZT1	4.616e-29	3.56435e-27	1.69641
14.4553	PPIH	7.81938e-35	8.5432e-33	1.69008
13.8591	RAD21	1.09645e-32	1.05609e-30	1.68099
11.6894	EMC9	2.03825e-25	1.28182e-23	1.66001
14.6929	NUCKS1	1.02135e-35	1.17925e-33	1.61832
12.4404	CCDC34	5.94963e-28	4.39037e-26	1.61642
21.8749	LSM 5.00	2.74575e-61	8.66356e-59	1.59108
33.7159	HNRNPA2B1	5.11597e-104	4.92762e-101	1.56034
13.113	TUBA1C	2.92569e-30	2.43925e-28	1.51754
20.8194	H2AFV	4.77791e-57	1.37698e-54	1.50043
11.7752	BCL2L12	9.72076e-26	6.20924e-24	1.49224
16.1601	ARL6IP1	5.54245e-41	8.21292e-39	1.43972
13.4177	BUB3	2.70211e-31	2.44802e-29	1.38545
13.3069	HMG20B	6.27033e-31	5.57039e-29	1.37911
12.5337	CPS1	1.27215e-28	9.58062e-27	1.37728
12.2386	HP1BP3	2.88309e-27	2.057e-25	1.37603
12.7909	EXOSC8	3.21922e-29	2.52305e-27	1.37408
23.0404	RAN	1.32302e-66	4.79443e-64	1.37173
15.733	NASP	7.43257e-40	1.06265e-37	1.36091
12.2813	PTMS	1.55894e-27	1.13212e-25	1.33634
13.3272	MAZ	4.12395e-31	3.70862e-29	1.2997
17.4104	CALM3	2.4547e-45	4.49222e-43	1.29625
16.9851	HNRNPM	2.23253e-44	3.89108e-42	1.29224
11.9018	ANAPC15	3.07617e-26	2.03969e-24	1.2609
16.7547	ILF2	2.83636e-43	4.74034e-41	1.25509
37.2298	PTMA	1.43844e-123	2.02494e-120	1.2491
12.2072	SFPQ	3.19515e-27	2.27079e-25	1.22078
15.5021	TMEM106C	5.74267e-39	7.72748e-37	1.19089
15.4002	HNRNPA3	1.62345e-38	2.10709e-36	1.18804
13.0646	RANBP1	2.59152e-30	2.19058e-28	1.18411
11.9512	FABP5	1.08623e-26	7.37606e-25	1.18333
11.7863	DAZAP1	7.22129e-26	4.66836e-24	1.1811
13.7747	ODC1	5.22779e-33	5.15748e-31	1.17248
12.1859	IDH2	2.90496e-27	2.06857e-25	1.15183
15.0215	LSM 4.00	4.13364e-37	5.16366e-35	1.13727
16.4423	SNRPF	1.2655e-42	2.03152e-40	1.11343
14.1979	LSM 3.00	3.33733e-34	3.54057e-32	1.0948
13.0822	MAGOH	2.75786e-30	2.31515e-28	1.09303
12.3705	NUDCD2	6.23287e-28	4.59012e-26	1.09149
11.6512	RPA3	1.63885e-25	1.03778e-23	1.08341
11.875	UQCC2	2.6556e-26	1.76402e-24	1.0765
11.9976	LSM 2.00	1.06247e-26	7.25512e-25	1.06723
13.2474	GLRX5	6.78015e-31	5.98411e-29	1.05311
13.2132	BANF1	8.08744e-31	7.09852e-29	1.0509
13.051	SNRPC	2.90462e-30	2.42721e-28	1.04734
11.9347	RBMX	1.79623e-26	1.19752e-24	1.02205
12.0693	HNRNPR	6.37297e-27	4.45147e-25	1.01527
18.4165	HMGN1	3.47573e-49	7.85279e-47	0.998186
14.4062	MRPL51	5.49839e-35	6.09839e-33	0.996732
13.2572	CBX3	5.16291e-31	4.62023e-29	0.984236
15.4068	HSPD1	2.3298e-39	3.27973e-37	0.967703
11.6797	HNRNPA0	1.47701e-25	9.36917e-24	0.925377
13.8258	DYNLL1	4.02564e-33	4.00388e-31	0.905451
26.3559	HNRNPA1	1.2684e-86	7.73748e-84	0.895322
13.174	ANAPC11	1.22752e-30	1.06214e-28	0.889182
16.4505	PTGES3	2.43092e-42	3.85169e-40	0.88911
13.0355	HSPE1	1.54625e-30	1.3254e-28	0.844472
11.9929	HNRNPDL	9.47383e-27	6.51789e-25	0.831778
12.1973	HSP90AA1	1.3113e-27	9.5607e-26	0.821488
11.6999	SNRPD2	6.99556e-26	4.53176e-24	0.718099
12.2213	CALM2	2.34113e-27	1.68345e-25	0.685097
21.8076	EEF1B2	1.57011e-70	6.31513e-68	0.621588
11.7451	YBX1	4.85463e-26	3.19002e-24	0.601166
14.4127	PPIA	2.82254e-35	3.18851e-33	0.595468
19.8193	RPSA	4.24003e-64	1.43694e-61	0.571453
13.9219	UBB	1.97416e-33	1.99053e-31	0.535649
11.9158	SNHG29	2.15352e-27	1.55465e-25	0.5181
12.4758	H3F3B	6.20366e-29	4.76017e-27	0.434024
16.4205	RPS3	1.43503e-46	2.79381e-44	0.43218
15.6309	RPS23	9.01771e-44	1.54232e-41	0.411495
13.9205	RPL10A	5.98544e-37	7.40112e-35	0.400994
15.5132	RPS8	5.19766e-44	9.01609e-42	0.397916
11.8222	RPL36A	5.5016e-27	3.87239e-25	0.395963
14.5711	RPS3A	7.47498e-39	9.9488e-37	0.368538
14.9952	RPL21	3.80652e-40	5.48513e-38	0.368061
13.741	RPS12	7.77593e-35	8.52117e-33	0.367822
11.7756	RPL22	2.79691e-27	1.99941e-25	0.33919
12.8708	RPLP1	2.65773e-31	2.41379e-29	0.338612
11.7103	EEF1G	7.33405e-27	5.11103e-25	0.335122
11.7294	RPL3	3.62395e-27	2.57055e-25	0.334644
12.4656	RPS4X	2.80972e-30	2.35329e-28	0.330139
11.8879	RPLP0	9.71512e-28	7.12591e-26	0.312049
12.0254	RPS27A	1.42539e-28	1.06907e-26	0.293052

## Sheet: Cluster 9
scores	names	pvals	pvals_adj	logfoldchanges
19.0766	CLCA1	3.77396e-41	6.03191e-39	9.88011
22.4837	FCGBP	7.76885e-49	1.58853e-46	9.30049
13.637	GAU1	1.1843e-27	9.91912e-26	9.13182
10.5791	GALNT8	1.11274e-19	5.51862e-18	8.98875
13.7545	FRZB	5.8502e-28	4.96806e-26	8.73787
13.064	REP15	3.6258e-26	2.79975e-24	8.49823
14.729	ITLN1	1.80522e-30	1.74334e-28	8.44842
7.75583	MB	1.50574e-12	3.99358e-11	8.43407
9.87267	MUC2	7.49141e-18	3.24105e-16	8.28611
15.5694	ATOH1	1.3392e-32	1.40851e-30	8.22718
26.0015	DLL1	3.78126e-56	9.95669e-54	7.94376
8.17864	GFI1	1.40946e-13	4.18053e-12	7.51619
23.9196	LINC00261	4.95125e-52	1.13975e-49	7.19272
18.6357	HEPACAM2	3.47048e-40	5.29262e-38	6.81958
11.0197	CBFA2T3	7.82519e-21	4.18728e-19	6.5089
20.8539	NEURL1	2.5757e-45	4.69021e-43	6.20533
36.2137	TFF3	1.13307e-77	5.38589e-75	6.05673
15.5079	CA8	1.78615e-32	1.86785e-30	6.00678
15.5001	TOX	1.81288e-32	1.8904e-30	5.87652
9.59604	KIF19	3.77568e-17	1.551e-15	5.65209
9.24005	ANO7	3.09817e-16	1.16543e-14	5.64794
14.1961	BCAS1	4.03057e-29	3.66062e-27	5.63027
7.58558	SPDEF	3.84225e-12	9.75245e-11	5.60592
20.8028	SELENOM	2.86495e-45	5.1911e-43	5.25579
16.0993	LRRC26	5.61846e-34	6.42629e-32	5.24683
16.3937	RAB26	9.60572e-35	1.14149e-32	5.17847
10.3088	DLL4	5.45291e-19	2.61575e-17	5.14666
12.0638	C3orf70	1.429e-23	9.1279e-22	4.96957
13.6643	RAB15	9.33979e-28	7.87663e-26	4.88835
12.1523	RASD1	7.89464e-24	5.15066e-22	4.70003
27.1104	HES6	5.54832e-59	1.55018e-56	4.66943
14.6589	RNASE1	2.19045e-30	2.10427e-28	4.54484
9.67514	SYP	2.32452e-17	9.67914e-16	4.45644
9.26819	COLCA2	2.57542e-16	9.7783e-15	4.02033
11.5406	TENT5C	3.21003e-22	1.89195e-20	3.97748
10.0781	PDZRN3	2.10663e-18	9.57825e-17	3.9454
10.8933	PLXDC2	1.58844e-20	8.35322e-19	3.90676
14.0541	FOXA2	7.71162e-29	6.90105e-27	3.87604
9.27219	GALNT5	2.49358e-16	9.47743e-15	3.84844
17.6462	ST6GALNAC1	6.28601e-38	8.88317e-36	3.84128
8.61351	ITM2A	1.15274e-14	3.80791e-13	3.78904
9.5823	MYCL	3.99787e-17	1.63676e-15	3.74383
12.1929	STXBP1	5.96903e-24	3.93644e-22	3.69032
24.2156	KIAA1324	1.25784e-53	3.04888e-51	3.67084
12.5388	ETS1	7.161e-25	5.06963e-23	3.58753
9.27846	EGR3	2.3622e-16	9.00613e-15	3.43858
25.9058	HPCAL1	6.41651e-57	1.71424e-54	3.40221
12.4569	AQP3	1.08352e-24	7.58277e-23	3.36536
14.43	FMOD	7.6533e-30	7.21955e-28	3.30201
16.0078	DYRK4	7.32272e-34	8.3495e-32	3.24114
8.72095	ATP2A3	6.04065e-15	2.04717e-13	3.17033
16.6337	FOXA3	1.6395e-35	2.05504e-33	3.10136
17.4325	GSE1	1.60181e-37	2.22919e-35	3.1008
13.4419	NTN4	2.94221e-27	2.39839e-25	3.09197
8.47322	MBOAT2	2.47906e-14	7.90382e-13	3.04482
12.0337	TP53INP1	1.40737e-23	9.00543e-22	2.92767
11.7347	LGALS9	8.65657e-23	5.32503e-21	2.89408
12.0013	SYTL2	1.73274e-23	1.10104e-21	2.85513
15.1213	CHST5	9.54782e-32	9.73425e-30	2.84858
8.83009	FAM174B	3.18958e-15	1.1003e-13	2.8336
8.86976	HSPA2	2.51233e-15	8.7826e-14	2.80794
8.68322	RAB27A	7.53718e-15	2.53323e-13	2.80235
17.8557	IL13RA1	1.23958e-38	1.79328e-36	2.78563
15.5036	MT1G	2.30092e-34	2.6483e-32	2.73612
16.9792	MT2A	4.16011e-38	5.92468e-36	2.72112
8.32321	NR4A2	5.83948e-14	1.79606e-12	2.69352
10.2631	TEX2	6.45189e-19	3.07882e-17	2.62237
11.9244	F3	2.57291e-23	1.62364e-21	2.61174
10.17	KCTD12	1.03915e-18	4.87615e-17	2.60659
16.4898	KLF4	2.14625e-35	2.66288e-33	2.5949
12.7128	HIPK2	2.13489e-25	1.56591e-23	2.55612
16.3176	MT1X	4.0979e-36	5.28125e-34	2.55584
12.2268	CD74	3.91352e-24	2.61384e-22	2.48845
8.4853	CBFA2T2	2.30878e-14	7.3867e-13	2.48586
23.0181	XBP1	2.94852e-51	6.66166e-49	2.48266
8.66564	TBC1D2	8.06682e-15	2.70379e-13	2.47943
10.7001	DENND11	4.55298e-20	2.33395e-18	2.47425
11.2852	DACH1	1.23292e-21	6.95315e-20	2.46303
10.7128	MICAL1	4.05639e-20	2.08522e-18	2.44053
11.4146	WIPI1	5.61613e-22	3.2784e-20	2.41559
12.2188	ANG	3.90857e-24	2.61384e-22	2.3919
27.2267	BTG2	1.07518e-63	3.71251e-61	2.37259
12.5441	CREB3L1	5.65675e-25	4.02807e-23	2.36157
8.17458	CKAP4	1.35726e-13	4.04206e-12	2.35897
13.5142	DYRK2	1.56211e-27	1.29355e-25	2.2831
13.8296	RNASE4	1.73384e-28	1.51096e-26	2.25904
10.1276	MISP3	1.38506e-18	6.4333e-17	2.23905
14.0929	MT1E	4.43257e-30	4.21393e-28	2.23703
8.60743	ERN 2.00	1.11098e-14	3.68325e-13	2.23685
11.1717	FRYL	2.48959e-21	1.37646e-19	2.2132
9.42428	SLC39A11	9.38087e-17	3.74019e-15	2.19084
8.11975	FAM110C	1.83725e-13	5.38391e-12	2.18054
16.6597	GLUL	7.63507e-36	9.73697e-34	2.14642
8.6114	SH3PXD2A	1.08536e-14	3.60484e-13	2.14148
10.0463	MGLL	2.11663e-18	9.61175e-17	2.13504
9.34102	ICK	1.51333e-16	5.88624e-15	2.11506
11.2823	INSR	1.18098e-21	6.67054e-20	2.0889
9.975	NHSL1	3.39576e-18	1.51375e-16	2.07742
12.3011	MALAT1	5.71853e-25	4.06415e-23	2.03311
9.15012	RASSF6	4.55281e-16	1.69175e-14	2.0175
13.1983	GSTA4	9.05484e-27	7.2047e-25	2.01405
11.5512	PIK3R1	2.04449e-22	1.22272e-20	1.99073
16.0176	SH3BGRL3	1.44728e-34	1.687e-32	1.95088
9.30987	SMIM3	1.75973e-16	6.79408e-15	1.93904
9.48716	ARRDC3	5.92645e-17	2.38892e-15	1.881
8.30208	C9orf152	6.30259e-14	1.93362e-12	1.8714
14.424	ANXA13	1.48613e-30	1.43899e-28	1.87028
7.63705	WRN	2.68912e-12	6.95581e-11	1.86953
10.0615	DLGAP4	1.96455e-18	8.97684e-17	1.86817
11.7724	AKAP9	5.25991e-23	3.26856e-21	1.85924
9.18224	ALDH1B1	3.54046e-16	1.32635e-14	1.84566
8.95152	FAM221A	1.46306e-15	5.22433e-14	1.82222
14.8007	EGR1	1.12581e-31	1.1446e-29	1.80604
8.54553	ODF2L	1.56312e-14	5.08097e-13	1.80444
15.5646	HLA-B	2.34603e-33	2.57087e-31	1.79759
11.7417	FOXP4	6.45183e-23	3.99566e-21	1.76909
13.6065	CCND2	2.79073e-28	2.40338e-26	1.76136
11.553	ZKSCAN1	1.97668e-22	1.18604e-20	1.76079
7.96696	CRACR2B	4.2233e-13	1.19457e-11	1.75428
13.2252	FOXP1	6.20461e-27	4.9911e-25	1.7484
9.8053	IFI30	8.66806e-18	3.72371e-16	1.70972
12.2939	TXNIP	1.78419e-24	1.23214e-22	1.68528
9.3525	NECTIN1	1.31249e-16	5.15432e-15	1.67174
9.52087	FAM107B	4.83734e-17	1.96943e-15	1.66663
8.85715	MYADM	2.39673e-15	8.40256e-14	1.66201
8.54154	KDM7A	1.5482e-14	5.03696e-13	1.64614
8.45636	NBEAL2	2.48907e-14	7.92194e-13	1.64153
14.2	CAMK2N1	1.25689e-29	1.17356e-27	1.6253
11.3965	GPX2	2.58158e-22	1.5339e-20	1.61843
8.97245	MFGE8	1.20826e-15	4.357e-14	1.61787
10.4742	DPYSL2	1.33401e-19	6.58035e-18	1.61531
8.20422	NQO1	1.06496e-13	3.20022e-12	1.60888
15.4652	TLE5	6.01521e-33	6.41874e-31	1.60436
9.71644	GSN	1.30587e-17	5.55125e-16	1.58163
7.65985	FARP2	2.34961e-12	6.10782e-11	1.56967
8.53023	SKIL	1.6223e-14	5.26398e-13	1.55654
8.37714	CANT1	4.01804e-14	1.25268e-12	1.54993
7.81811	GALNT12	9.74412e-13	2.63986e-11	1.53456
7.90416	ID2	5.69359e-13	1.58593e-11	1.50183
7.88963	MDK	5.70735e-13	1.58855e-11	1.47011
8.92313	MT1F	1.30546e-15	4.67983e-14	1.45646
10.68	HLA-E	4.00013e-20	2.05919e-18	1.45447
8.2465	PLEKHG6	8.38233e-14	2.54607e-12	1.45208
9.72659	SLC38A2	1.30399e-17	5.54969e-16	1.44518
9.73251	SEC11C	1.32084e-17	5.60838e-16	1.4386
10.9253	C12orf57	8.78207e-21	4.67879e-19	1.413
9.26533	SOX9	1.96764e-16	7.52535e-15	1.39233
9.15443	IRF1	3.80753e-16	1.42494e-14	1.38308
8.44304	NFIA	2.48595e-14	7.9189e-13	1.38005
8.29974	PDGFA	5.61735e-14	1.7321e-12	1.37623
8.34632	SNHG25	4.56056e-14	1.41699e-12	1.36942
16.7878	STARD10	1.17231e-36	1.57171e-34	1.36504
9.60086	TSPAN13	2.98545e-17	1.23191e-15	1.36231
8.87914	ERGIC1	2.15581e-15	7.57973e-14	1.35965
8.20698	MYO10	1.01039e-13	3.04624e-12	1.35798
7.79362	FBXO9	1.091e-12	2.92754e-11	1.35673
11.4637	BAG1	2.9773e-22	1.76046e-20	1.33593
9.18392	RAMP1	3.02833e-16	1.1415e-14	1.32898
10.7339	WSB1	2.56767e-20	1.33683e-18	1.31131
13.597	TPD52	4.70148e-28	4.00184e-26	1.30375
8.80979	LENG8	3.01503e-15	1.04205e-13	1.28668
8.63862	PCMTD1	8.31802e-15	2.78289e-13	1.28462
8.28071	SEC63	6.64926e-14	2.03657e-12	1.26729
8.71151	IHH	5.07994e-15	1.73281e-13	1.26331
8.2381	NET1	8.4139e-14	2.55354e-12	1.23269
8.05225	SCAF11	2.44415e-13	7.06621e-12	1.22888
9.9752	RRBP1	2.59737e-18	1.17077e-16	1.20848
8.83553	H1F0	2.4898e-15	8.71216e-14	1.20365
8.75771	MAGED1	4.00914e-15	1.37653e-13	1.17012
8.13024	PRKAR1A	1.5515e-13	4.57955e-12	1.16199
11.5714	H1FX	9.69209e-23	5.92221e-21	1.14178
8.21608	SPINK1	7.70823e-14	2.35107e-12	1.1187
12.5647	IER2	1.2991e-25	9.68398e-24	1.1024
8.57647	CDC42EP5	1.1842e-14	3.90829e-13	1.09724
7.60679	AFDN	2.94655e-12	7.60554e-11	1.07769
8.47499	NDRG1	1.66616e-14	5.40153e-13	1.07689
7.62939	AOC1	2.44847e-12	6.35127e-11	1.07198
12.5744	SSR4	3.13327e-25	2.25749e-23	1.049
9.70211	JUNB	1.05016e-17	4.48506e-16	1.02547
9.56123	GMDS	3.1003e-17	1.27786e-15	1.00601
7.80627	OS9	9.63229e-13	2.61343e-11	1.00106
11.773	MARCKSL1	2.96721e-23	1.86924e-21	0.994602
7.8704	IRF2BP2	6.36203e-13	1.76674e-11	0.932646
8.03651	PSMB8	2.47154e-13	7.13977e-12	0.914528
9.11451	JUN	3.12674e-16	1.17497e-14	0.887089
8.54815	MARCKS	1.14075e-14	3.77511e-13	0.852828
11.5277	HLA-A	9.49933e-23	5.81413e-21	0.848274
7.64536	HMGN3	2.1515e-12	5.61677e-11	0.841677
11.5091	KDELR1	1.56768e-22	9.46844e-21	0.806463
14.9892	PTMA	7.30276e-33	7.74749e-31	0.763046
10.9911	H3F3B	5.06882e-21	2.73634e-19	0.728742
7.98387	HMGN2	2.60603e-13	7.50458e-12	0.723681
7.77658	PDIA3	1.08613e-12	2.91663e-11	0.720397
9.5693	ELF3	1.75253e-17	7.39843e-16	0.623847
7.62661	CIRBP	2.36475e-12	6.14281e-11	0.613201
8.18184	HNRNPK	8.80027e-14	2.66859e-12	0.486033
8.3651	H3F3A	3.86947e-14	1.20739e-12	0.449534
8.09386	RPS11	1.37218e-13	4.07925e-12	0.386993
9.64128	RPL27A	6.84275e-18	2.97096e-16	0.361219
8.35724	RPS13	2.27182e-14	7.2748e-13	0.341113

[truncated: 2 more sheets: Cluster 10, Cluster 11]
