# Supplementary material for: EPIREGULIN creates a developmental niche for spatially organized human intestinal enteroids
Source: JCI Insight. 2023 Mar 22;8(6):e165566. doi: 10.1172/jci.insight.165566 (PMC10070114; doi:10.1172/jci.insight.165566)
Supplement: Supplemental table 2 [file jciinsight-8-165566-s007.xlsx]

## Sheet: Stomach Epithelial Genes
TCEA3
SERINC2
MUC1
FMOD
CTSE
CXCR4
IGFBP2
CLDN18
A4GNT
S100P
ANXA10
CYSTM1
SPINK1
ERGIC1
SERPINB1
SPDEF
PGC
AGR2
ADAM28
C9orf152
NPDC1
MSMB
MUC6
MUC5AC
MUC5B
CD59
CREB3L1
STARD10
VSIG2
RP11-834C11.4
LYZ
TESC
CHP1
GATM
SMIM22
C16orf89
ERN2
NQO1
LINC00675
TMEM97
CST3
PPAP2C
CAPS
FXYD3
CXCL17
TTYH1
CDC42EP1
TSPO
KCNE2
TFF1

## Sheet: Small Intestine Epithelial Gene
EPCAM
SUCLG1
GLS
HSPD1
EEF1B2
CPS1
VIL1
RAMP1
RBP2
RBP1
SULT1E1
MTTP
FABP2
CDX1
SERPINB6
HLA-A
HLA-C
GSTA1
AGR2
CLDN3
CLDN15
SLC39A14
CDH17
ANXA13
ASS1
DMBT1
OAT
APOA1
TMEM45B
HEBP1
KRT8
KRT18
TSPAN8
CDX2
LGALS3
SERPINA1
AMN
GCHFR
ANPEP
QPRT
CES2
HSD17B2
CLDN7
CD68
DHRS11
MISP
REEP6
C19orf77
CCL25
LGALS2
