# Supplementary material for: EPIREGULIN creates a developmental niche for spatially organized human intestinal enteroids
Source: JCI Insight. 2023 Mar 22;8(6):e165566. doi: 10.1172/jci.insight.165566 (PMC10070114; doi:10.1172/jci.insight.165566)
Supplement: Supplemental table 3 [file jciinsight-8-165566-s008.xlsx]

## Sheet: MOTIF_Cluster5
Motif Name	Consensus	P-value	Log P-value	q-value (Benjamini)	# of Target Sequences with Motif(of 1719)	% of Target Sequences with Motif	# of Background Sequences with Motif(of 47177)	% of Background Sequences with Motif
HNF4a(NR),DR1/HepG2-HNF4a-ChIP-Seq(GSE25021)/Homer	CARRGKBCAAAGTYCA	1e-140	-323.5	0	358	0.2083	1943.7	0.0412
MITF(bHLH)/MastCells-MITF-ChIP-Seq(GSE48085)/Homer	RTCATGTGAC	1e-98	-226.1	0	474	0.2757	4554.9	0.0964
USF1(bHLH)/GM12878-Usf1-ChIP-Seq(GSE32465)/Homer	SGTCACGTGR	1e-83	-192.5	0	280	0.1629	1950.8	0.0413
Cdx2(Homeobox)/mES-Cdx2-ChIP-Seq(GSE14586)/Homer	GYMATAAAAH	1e-77	-178.6	0	372	0.2164	3483.7	0.0738
Usf2(bHLH)/C2C12-Usf2-ChIP-Seq(GSE36030)/Homer	GTCACGTGGT	1e-75	-174.5	0	246	0.1431	1655	0.035
Gata4(Zf)/Heart-Gata4-ChIP-Seq(GSE35151)/Homer	NBWGATAAGR	1e-66	-152.2	0	420	0.2443	4712.2	0.0998
CEBP(bZIP)/ThioMac-CEBPb-ChIP-Seq(GSE21512)/Homer	ATTGCGCAAC	1e-65	-151.2	0	371	0.2158	3854.9	0.0816
GATA3(Zf)/iTreg-Gata3-ChIP-Seq(GSE20898)/Homer	AGATAASR	1e-65	-150.8	0	560	0.3258	7468.2	0.1581
HOXB13(Homeobox)/ProstateTumor-HOXB13-ChIP-Seq(GSE56288)/Homer	TTTTATKRGG	1e-61	-141	0	426	0.2478	5021.3	0.1063
CEBP:AP1(bZIP)/ThioMac-CEBPb-ChIP-Seq(GSE21512)/Homer	DRTGTTGCAA	1e-51	-118.2	0	327	0.1902	3614.2	0.0765
CLOCK(bHLH)/Liver-Clock-ChIP-Seq(GSE39860)/Homer	GHCACGTG	1e-51	-117.5	0	261	0.1518	2499.1	0.0529
Gata2(Zf)/K562-GATA2-ChIP-Seq(GSE18829)/Homer	BBCTTATCTS	1e-51	-117.4	0	292	0.1699	3016.7	0.0639
Gata1(Zf)/K562-GATA1-ChIP-Seq(GSE18829)/Homer	SAGATAAGRV	1e-50	-117	0	271	0.1576	2671.3	0.0566
BMAL1(bHLH)/Liver-Bmal1-ChIP-Seq(GSE39860)/Homer	GNCACGTG	1e-46	-108	0	597	0.3473	9341.6	0.1978
Erra(NR)/HepG2-Erra-ChIP-Seq(GSE31477)/Homer	CAAAGGTCAG	1e-45	-104.1	0	691	0.402	11627.1	0.2462
PPARE(NR),DR1/3T3L1-Pparg-ChIP-Seq(GSE13511)/Homer	TGACCTTTGCCCCA	1e-41	-96.43	0	338	0.1966	4226	0.0895
RXR(NR),DR1/3T3L1-RXR-ChIP-Seq(GSE13511)/Homer	TAGGGCAAAGGTCA	1e-41	-95.17	0	374	0.2176	4953.8	0.1049
E-box(bHLH)/Promoter/Homer	SSGGTCACGTGA	1e-37	-85.71	0	68	0.0396	234.1	0.005
HOXD13(Homeobox)/Chicken-Hoxd13-ChIP-Seq(GSE38910)/Homer	NCYAATAAAA	1e-35	-81.38	0	378	0.2199	5369.1	0.1137
Atf4(bZIP)/MEF-Atf4-ChIP-Seq(GSE35681)/Homer	MTGATGCAAT	1e-32	-74.58	0	155	0.0902	1402.3	0.0297
Unknown(Homeobox)/Limb-p300-ChIP-Seq/Homer	SSCMATWAAA	1e-30	-71.22	0	253	0.1472	3148.2	0.0667
c-Jun-CRE(bZIP)/K562-cJun-ChIP-Seq(GSE31477)/Homer	ATGACGTCATCY	1e-29	-67.23	0	167	0.0971	1698.1	0.036
HOXA9(Homeobox)/HSC-Hoxa9-ChIP-Seq(GSE33509)/Homer	GGCCATAAATCA	1e-27	-64.41	0	246	0.1431	3164.5	0.067
Atf7(bZIP)/3T3L1-Atf7-ChIP-Seq(GSE56872)/Homer	NGRTGACGTCAY	1e-27	-63.69	0	238	0.1385	3029	0.0641
TEAD4(TEA)/Tropoblast-Tead4-ChIP-Seq(GSE37350)/Homer	CCWGGAATGY	1e-27	-62.69	0	269	0.1565	3650.9	0.0773
Atf2(bZIP)/3T3L1-Atf2-ChIP-Seq(GSE56872)/Homer	NRRTGACGTCAT	1e-24	-57.27	0	159	0.0925	1726.4	0.0366
TEAD(TEA)/Fibroblast-PU.1-ChIP-Seq(Unpublished)/Homer	YCWGGAATGY	1e-24	-56.28	0	222	0.1291	2891.2	0.0612
MafA(bZIP)/Islet-MafA-ChIP-Seq(GSE30298)/Homer	TGCTGACTCA	1e-23	-53.55	0	246	0.1431	3426.4	0.0725
Chop(bZIP)/MEF-Chop-ChIP-Seq(GSE35681)/Homer	ATTGCATCAT	1e-22	-52.84	0	120	0.0698	1152.6	0.0244
Atf1(bZIP)/K562-ATF1-ChIP-Seq(GSE31477)/Homer	GATGACGTCA	1e-22	-52.34	0	285	0.1658	4252.1	0.09
Hnf1(Homeobox)/Liver-Foxa2-Chip-Seq(GSE25694)/Homer	GGTTAAWCATTAA	1e-20	-47.89	0	73	0.0425	522.5	0.0111
bHLHE40(bHLH)/HepG2-BHLHE40-ChIP-Seq(GSE31477)/Homer	KCACGTGMCN	1e-20	-47.25	0	123	0.0716	1287	0.0272
TEAD2(TEA)/Py2T-Tead2-ChIP-Seq(GSE55709)/Homer	CCWGGAATGY	1e-19	-44.49	0	177	0.103	2308.6	0.0489
TR4(NR),DR1/Hela-TR4-ChIP-Seq(GSE24685)/Homer	GAGGTCAAAGGTCA	1e-19	-44.44	0	59	0.0343	374.6	0.0079
CRE(bZIP)/Promoter/Homer	CSGTGACGTCAC	1e-18	-43.62	0	87	0.0506	767.5	0.0163
Nkx6.1(Homeobox)/Islet-Nkx6.1-ChIP-Seq(GSE40975)/Homer	GKTAATGR	1e-18	-43.37	0	660	0.3839	13377.1	0.2832
Esrrb(NR)/mES-Esrrb-ChIP-Seq(GSE11431)/Homer	KTGACCTTGA	1e-18	-43.11	0	214	0.1245	3067	0.0649
c-Myc(bHLH)/LNCAP-cMyc-ChIP-Seq(Unpublished)/Homer	VCCACGTG	1e-18	-42.09	0	139	0.0809	1657.3	0.0351
Atf3(bZIP)/GBM-ATF3-ChIP-Seq(GSE33912)/Homer	DATGASTCATHN	1e-17	-40.46	0	204	0.1187	2940.8	0.0623
Fra1(bZIP)/BT549-Fra1-ChIP-Seq(GSE46166)/Homer	NNATGASTCATH	1e-17	-40.39	0	175	0.1018	2369.4	0.0502
Jun-AP1(bZIP)/K562-cJun-ChIP-Seq(GSE31477)/Homer	GATGASTCATCN	1e-17	-39.55	0	98	0.057	997.5	0.0211
NPAS2(bHLH)/Liver-NPAS2-ChIP-Seq(GSE39860)/Homer	KCCACGTGAC	1e-17	-39.29	0	349	0.203	6100.9	0.1292
Fosl2(bZIP)/3T3L1-Fosl2-ChIP-Seq(GSE56872)/Homer	NATGASTCABNN	1e-17	-39.26	0	120	0.0698	1375.4	0.0291
Nur77(NR)/K562-NR4A1-ChIP-Seq(GSE31363)/Homer	TGACCTTTNCNT	1e-16	-37.09	0	74	0.043	655.8	0.0139
JunD(bZIP)/K562-JunD-ChIP-Seq/Homer	ATGACGTCATCN	1e-16	-37.06	0	50	0.0291	324.9	0.0069
BATF(bZIP)/Th17-BATF-ChIP-Seq(GSE39756)/Homer	DATGASTCAT	1e-15	-35.53	0	195	0.1134	2901.2	0.0614
Bach2(bZIP)/OCILy7-Bach2-ChIP-Seq(GSE44420)/Homer	TGCTGAGTCA	1e-15	-34.98	0	78	0.0454	745.5	0.0158
AP-1(bZIP)/ThioMac-PU.1-ChIP-Seq(GSE21512)/Homer	VTGACTCATC	1e-14	-33.66	0	218	0.1268	3439.9	0.0728
Lhx3(Homeobox)/Neuron-Lhx3-ChIP-Seq(GSE31456)/Homer	ADBTAATTAR	1e-13	-32.14	0	423	0.2461	8160.8	0.1728
Hoxc9(Homeobox)/Ainv15-Hoxc9-ChIP-Seq(GSE21812)/Homer	GGCCATAAATCA	1e-12	-29.54	0	156	0.0908	2288.6	0.0485
Nanog(Homeobox)/mES-Nanog-ChIP-Seq(GSE11724)/Homer	RGCCATTAAC	1e-11	-27.42	0	908	0.5282	20954.6	0.4437
Max(bHLH)/K562-Max-ChIP-Seq(GSE31477)/Homer	RCCACGTGGYYN	1e-11	-26.72	0	189	0.1099	3067.6	0.0649
MafF(bZIP)/HepG2-MafF-ChIP-Seq(GSE31477)/Homer	HWWGTCAGCAWWTTT	1e-10	-24.99	0	110	0.064	1505.1	0.0319
Nr5a2(NR)/Pancreas-LRH1-ChIP-Seq(GSE34295)/Homer	BTCAAGGTCA	1e-10	-23.95	0	194	0.1129	3281.6	0.0695
n-Myc(bHLH)/mES-nMyc-ChIP-Seq(GSE11431)/Homer	VRCCACGTGG	1e-09	-22.05	0	180	0.1047	3052.5	0.0646
Tgif1(Homeobox)/mES-Tgif1-ChIP-Seq(GSE55404)/Homer	YTGWCADY	1e-08	-20.2	0	702	0.4084	16040.5	0.3396
ZFX(Zf)/mES-Zfx-ChIP-Seq(GSE11431)/Homer	AGGCCTRG	1e-08	-19.4	0	318	0.185	6372.1	0.1349
FXR(NR),IR1/Liver-FXR-ChIP-Seq(Chong_et_al.)/Homer	AGGTCANTGACCTB	1e-08	-18.74	0	119	0.0692	1873.9	0.0397
NF1(CTF)/LNCAP-NF1-ChIP-Seq(Unpublished)/Homer	CYTGGCABNSTGCCAR	1e-07	-18.27	0	111	0.0646	1723.6	0.0365
Bach1(bZIP)/K562-Bach1-ChIP-Seq(GSE31477)/Homer	AWWNTGCTGAGTCAT	1e-07	-18.05	0	27	0.0157	200.2	0.0042
Nr5a2(NR)/mES-Nr5a2-ChIP-Seq(GSE19019)/Homer	BTCAAGGTCA	1e-07	-17.99	0	136	0.0791	2262	0.0479
Tgif2(Homeobox)/mES-Tgif2-ChIP-Seq(GSE55404)/Homer	TGTCANYT	1e-07	-17.19	0	731	0.4252	17086.2	0.3618
ZNF692(Zf)/HEK293-ZNF692.GFP-ChIP-Seq(GSE58341)/Homer	GTGGGCCCCA	1e-07	-17.04	0	55	0.032	665	0.0141
MafK(bZIP)/C2C12-MafK-ChIP-Seq(GSE36030)/Homer	GCTGASTCAGCA	1e-07	-16.91	0	69	0.0401	926.7	0.0196
Ap4(bHLH)/AML-Tfap4-ChIP-Seq(GSE45738)/Homer	NAHCAGCTGD	1e-07	-16.66	0	282	0.164	5681.1	0.1203
Lhx2(Homeobox)/HFSC-Lhx2-ChIP-Seq(GSE48068)/Homer	TAATTAGN	1e-06	-15.99	0	257	0.1495	5126.1	0.1085
RFX(HTH)/K562-RFX3-ChIP-Seq(SRA012198)/Homer	CGGTTGCCATGGCAAC	1e-06	-15.06	0	27	0.0157	233.9	0.005
Six1(Homeobox)/Myoblast-Six1-ChIP-Chip(GSE20150)/Homer	GKVTCADRTTWC	1e-06	-14.86	0	70	0.0407	1000.7	0.0212
Eomes(T-box)/H9-Eomes-ChIP-Seq(GSE26097)/Homer	ATTAACACCT	1e-05	-13.29	0	491	0.2856	11180.2	0.2367
Foxa2(Forkhead)/Liver-Foxa2-ChIP-Seq(GSE25694)/Homer	CYTGTTTACWYW	1e-05	-12.74	0	185	0.1076	3623.1	0.0767
Tbx20(T-box)/Heart-Tbx20-ChIP-Seq(GSE29636)/Homer	GGTGYTGACAGS	1e-05	-11.94	0	62	0.0361	927	0.0196
X-box(HTH)/NPC-H3K4me1-ChIP-Seq(GSE16256)/Homer	GGTTGCCATGGCAA	1e-05	-11.88	0	32	0.0186	361.4	0.0077
NF-E2(bZIP)/K562-NFE2-ChIP-Seq(GSE31477)/Homer	GATGACTCAGCA	0.0001	-10.69	0.0001	22	0.0128	215.5	0.0046
KLF5(Zf)/LoVo-KLF5-ChIP-Seq(GSE49402)/Homer	DGGGYGKGGC	0.0001	-10.67	0.0001	271	0.1576	5852.3	0.1239
Rfx2(HTH)/LoVo-RFX2-ChIP-Seq(GSE49402)/Homer	GTTGCCATGGCAACM	0.0001	-10.53	0.0001	26	0.0151	283.6	0.006
SCL(bHLH)/HPC7-Scl-ChIP-Seq(GSE13511)/Homer	AVCAGCTG	0.0001	-10.14	0.0002	869	0.5055	21618.7	0.4577
Lhx1(Homeobox)/EmbryoCarcinoma-Lhx1-ChIP-Seq(GSE70957)/Homer	NNYTAATTAR	0.0001	-9.902	0.0002	251	0.146	5422.5	0.1148
Nrf2(bZIP)/Lymphoblast-Nrf2-ChIP-Seq(GSE37589)/Homer	HTGCTGAGTCAT	0.0001	-9.762	0.0002	19	0.0111	181.3	0.0038
EBF1(EBF)/Near-E2A-ChIP-Seq(GSE21512)/Homer	GTCCCCWGGGGA	0.0001	-9.244	0.0004	215	0.1251	4591	0.0972
Maz(Zf)/HepG2-Maz-ChIP-Seq(GSE31477)/Homer	GGGGGGGG	0.001	-9.196	0.0004	217	0.1262	4643.2	0.0983
AP-2gamma(AP2)/MCF7-TFAP2C-ChIP-Seq(GSE21234)/Homer	SCCTSAGGSCAW	0.001	-9.165	0.0004	216	0.1257	4621.1	0.0978
NFY(CCAAT)/Promoter/Homer	RGCCAATSRG	0.001	-9.1	0.0004	156	0.0908	3172.3	0.0672
Meis1(Homeobox)/MastCells-Meis1-ChIP-Seq(GSE48085)/Homer	VGCTGWCAVB	0.001	-8.575	0.0007	379	0.2205	8791.7	0.1861
ZNF711(Zf)/SHSY5Y-ZNF711-ChIP-Seq(GSE20673)/Homer	AGGCCTAG	0.001	-8.471	0.0008	393	0.2286	9164.4	0.194
Isl1(Homeobox)/Neuron-Isl1-ChIP-Seq(GSE31456)/Homer	CTAATKGV	0.001	-8.119	0.0011	399	0.2321	9361.2	0.1982
NFkB-p50,p52(RHD)/Monocyte-p50-ChIP-Chip(Schreiber_et_al.)/Homer	GGGGGAATCCCC	0.001	-8.02	0.0012	27	0.0157	352	0.0075
IRF2(IRF)/Erythroblas-IRF2-ChIP-Seq(GSE36985)/Homer	GAAASYGAAASY	0.001	-7.884	0.0014	28	0.0163	373.2	0.0079
Brachyury(T-box)/Mesoendoderm-Brachyury-ChIP-exo(GSE54963)/Homer	ANTTMRCASBNNNGTGYKAAN	0.001	-7.503	0.002	67	0.039	1202.7	0.0255
KLF10(Zf)/HEK293-KLF10.GFP-ChIP-Seq(GSE58341)/Homer	GGGGGTGTGTCC	0.001	-7.446	0.0021	132	0.0768	2715.4	0.0575
Rfx1(HTH)/NPC-H3K4me1-ChIP-Seq(GSE16256)/Homer	KGTTGCCATGGCAA	0.001	-7.353	0.0023	46	0.0268	752.3	0.0159
RORgt(NR)/EL4-RORgt.Flag-ChIP-Seq(GSE56019)/Homer	AAYTAGGTCA	0.001	-7.272	0.0024	35	0.0204	527	0.0112
ISRE(IRF)/ThioMac-LPS-Expression(GSE23622)/Homer	AGTTTCASTTTC	0.001	-6.965	0.0033	18	0.0105	210.2	0.0045
Foxo1(Forkhead)/RAW-Foxo1-ChIP-Seq(Fan_et_al.)/Homer	CTGTTTAC	0.001	-6.963	0.0033	370	0.2152	8753.4	0.1853
ERE(NR),IR3/MCF7-ERa-ChIP-Seq(Unpublished)/Homer	VAGGTCACNSTGACC	0.01	-6.849	0.0036	65	0.0378	1189.3	0.0252
AP-2alpha(AP2)/Hela-AP2alpha-ChIP-Seq(GSE31477)/Homer	ATGCCCTGAGGC	0.01	-6.796	0.0038	168	0.0977	3642.4	0.0771
IRF1(IRF)/PBMC-IRF1-ChIP-Seq(GSE43036)/Homer	GAAAGTGAAAGT	0.01	-6.67	0.0042	32	0.0186	485.2	0.0103
EKLF(Zf)/Erythrocyte-Klf1-ChIP-Seq(GSE20478)/Homer	NWGGGTGTGGCY	0.01	-6.652	0.0042	61	0.0355	1109.2	0.0235
CEBP:CEBP(bZIP)/MEF-Chop-ChIP-Seq(GSE35681)/Homer	NTNATGCAAYMNNHTGMAAY	0.01	-6.598	0.0044	43	0.025	717.8	0.0152
Tcfcp2l1(CP2)/mES-Tcfcp2l1-ChIP-Seq(GSE11431)/Homer	NRAACCRGTTYRAACCRGYT	0.01	-6.573	0.0045	34	0.0198	529.7	0.0112
Tlx?(NR)/NPC-H3K4me1-ChIP-Seq(GSE16256)/Homer	CTGGCAGSCTGCCA	0.01	-6.37	0.0055	91	0.0529	1815.6	0.0384
Rbpj1(?)/Panc1-Rbpj1-ChIP-Seq(GSE47459)/Homer	HTTTCCCASG	0.01	-6.357	0.0055	279	0.1623	6482.5	0.1373
AMYB(HTH)/Testes-AMYB-ChIP-Seq(GSE44588)/Homer	TGGCAGTTGG	0.01	-6.302	0.0057	286	0.1664	6668.8	0.1412
c-Myc(bHLH)/mES-cMyc-ChIP-Seq(GSE11431)/Homer	VVCCACGTGG	0.01	-6.245	0.006	112	0.0652	2323.2	0.0492
EBF(EBF)/proBcell-EBF-ChIP-Seq(GSE21978)/Homer	DGTCCCYRGGGA	0.01	-6.158	0.0065	45	0.0262	778.1	0.0165
MyoG(bHLH)/C2C12-MyoG-ChIP-Seq(GSE36024)/Homer	AACAGCTG	0.01	-6.03	0.0073	220	0.128	5017.1	0.1062
BMYB(HTH)/Hela-BMYB-ChIP-Seq(GSE27030)/Homer	NHAACBGYYV	0.01	-5.736	0.0097	273	0.1588	6404.1	0.1356
Fox:Ebox(Forkhead,bHLH)/Panc1-Foxa2-ChIP-Seq(GSE47459)/Homer	NNNVCTGWGYAAACASN	0.01	-5.662	0.0104	198	0.1152	4501.9	0.0953
Bcl6(Zf)/Liver-Bcl6-ChIP-Seq(GSE31578)/Homer	NNNCTTTCCAGGAAA	0.01	-5.509	0.012	225	0.1309	5203.9	0.1102
HIF-1a(bHLH)/MCF7-HIF1a-ChIP-Seq(GSE28352)/Homer	TACGTGCV	0.01	-5.079	0.0182	53	0.0308	1009.2	0.0214
STAT6(Stat)/Macrophage-Stat6-ChIP-Seq(GSE38377)/Homer	TTCCKNAGAA	0.01	-5.072	0.0182	98	0.057	2075.4	0.0439
Tcf3(HMG)/mES-Tcf3-ChIP-Seq(GSE11724)/Homer	ASWTCAAAGG	0.01	-5.032	0.0188	50	0.0291	943.2	0.02
VDR(NR),DR3/GM10855-VDR+vitD-ChIP-Seq(GSE22484)/Homer	ARAGGTCANWGAGTTCANNN	0.01	-4.957	0.02	50	0.0291	947.6	0.0201
TATA-Box(TBP)/Promoter/Homer	CCTTTTAWAGSC	0.01	-4.842	0.0223	241	0.1402	5696.4	0.1206
Tcf21(bHLH)/ArterySmoothMuscle-Tcf21-ChIP-Seq(GSE61369)/Homer	NAACAGCTGG	0.01	-4.7	0.0254	189	0.1099	4383	0.0928
Tbet(T-box)/CD8-Tbet-ChIP-Seq(GSE33802)/Homer	AGGTGTGAAM	0.1	-4.408	0.0338	253	0.1472	6066.2	0.1284
Unknown-ESC-element(?)/mES-Nanog-ChIP-Seq(GSE11724)/Homer	CACAGCAGGGGG	0.1	-4.263	0.0387	118	0.0686	2639	0.0559
Klf4(Zf)/mES-Klf4-ChIP-Seq(GSE11431)/Homer	GCCACACCCA	0.1	-4.223	0.04	90	0.0524	1950.4	0.0413
NFkB-p65-Rel(RHD)/ThioMac-LPS-Expression(GSE23622)/Homer	GGAAATTCCC	0.1	-4.21	0.0401	13	0.0076	177.6	0.0038
ZNF415(Zf)/HEK293-ZNF415.GFP-ChIP-Seq(GSE58341)/Homer	GRTGMTRGAGCC	0.1	-4.191	0.0406	100	0.0582	2199.7	0.0466
STAT6(Stat)/CD4-Stat6-ChIP-Seq(GSE22104)/Homer	ABTTCYYRRGAA	0.1	-3.687	0.0666	92	0.0535	2048.1	0.0434
GATA:SCL(Zf,bHLH)/Ter119-SCL-ChIP-Seq(GSE18720)/Homer	CRGCTGBNGNSNNSAGATAA	0.1	-3.604	0.0718	27	0.0157	494.7	0.0105
DMRT1(DM)/Testis-DMRT1-ChIP-Seq(GSE64892)/Homer	TWGHWACAWTGTWDC	0.1	-3.575	0.0733	50	0.0291	1031.9	0.0218
MYB(HTH)/ERMYB-Myb-ChIPSeq(GSE22095)/Homer	GGCVGTTR	0.1	-3.296	0.096	304	0.1768	7585.3	0.1606
NFAT(RHD)/Jurkat-NFATC1-ChIP-Seq(Jolma_et_al.)/Homer	ATTTTCCATT	0.1	-3.289	0.096	150	0.0873	3563.8	0.0755
Pax7(Paired,Homeobox),long/Myoblast-Pax7-ChIP-Seq(GSE25064)/Homer	TAATCHGATTAC	0.1	-3.286	0.096	8	0.0047	103.2	0.0022
Hoxb4(Homeobox)/ES-Hoxb4-ChIP-Seq(GSE34014)/Homer	TGATTRATGGCY	0.1	-3.021	0.1234	40	0.0233	830.5	0.0176
FOXP1(Forkhead)/H9-FOXP1-ChIP-Seq(GSE31006)/Homer	NYYTGTTTACHN	0.1	-3.015	0.1234	80	0.0465	1815.2	0.0384
GATA(Zf),IR3/iTreg-Gata3-ChIP-Seq(GSE20898)/Homer	NNNNNBAGATAWYATCTVHN	0.1	-3.011	0.1234	37	0.0215	759.5	0.0161
Klf9(Zf)/GBM-Klf9-ChIP-Seq(GSE62211)/Homer	GCCACRCCCACY	0.1	-2.984	0.1251	64	0.0372	1419.3	0.03
STAT5(Stat)/mCD4+-Stat5-ChIP-Seq(GSE12346)/Homer	RTTTCTNAGAAA	0.1	-2.923	0.1319	53	0.0308	1153.1	0.0244
IRF4(IRF)/GM12878-IRF4-ChIP-Seq(GSE32465)/Homer	ACTGAAACCA	0.1	-2.717	0.1608	81	0.0471	1872.7	0.0396
IRF:BATF(IRF:bZIP)/pDC-Irf8-ChIP-Seq(GSE66899)/Homer	CTTTCANTATGACTV	0.1	-2.638	0.1728	22	0.0128	428.4	0.0091
PAX5(Paired,Homeobox),condensed/GM12878-PAX5-ChIP-Seq(GSE32465)/Homer	GTCACGCTCSCTGM	0.1	-2.625	0.1738	23	0.0134	452.6	0.0096
Foxh1(Forkhead)/hESC-FOXH1-ChIP-Seq(GSE29422)/Homer	NNTGTGGATTSS	0.1	-2.475	0.2004	112	0.0652	2696.6	0.0571
Rfx5(HTH)/GM12878-Rfx5-ChIP-Seq(GSE31477)/Homer	SCCTAGCAACAG	0.1	-2.423	0.2096	58	0.0337	1323.2	0.028
Smad2(MAD)/ES-SMAD2-ChIP-Seq(GSE29422)/Homer	CTGTCTGG	0.1	-2.358	0.2218	275	0.16	7008.3	0.1484
Reverb(NR),DR2/RAW-Reverba.biotin-ChIP-Seq(GSE45914)/Homer	GTRGGTCASTGGGTCA	0.1	-2.319	0.229	38	0.0221	834.3	0.0177
FoxL2(Forkhead)/Ovary-FoxL2-ChIP-Seq(GSE60858)/Homer	WWTRTAAACAVG	0.1	-2.317	0.229	163	0.0948	4051.1	0.0858
RAR:RXR(NR),DR5/ES-RAR-ChIP-Seq(GSE56893)/Homer	RGGTCADNNAGAGGTCAV	1	-2.27	0.2372	7	0.0041	108.1	0.0023
PU.1:IRF8(ETS:IRF)/pDC-Irf8-ChIP-Seq(GSE66899)/Homer	GGAAGTGAAAST	1	-2.198	0.253	32	0.0186	696.7	0.0148
HIF-1b(HLH)/T47D-HIF1b-ChIP-Seq(GSE59937)/Homer	RTACGTGC	1	-2.166	0.2593	189	0.1099	4765	0.1009
ZNF519(Zf)/HEK293-ZNF519.GFP-ChIP-Seq(GSE58341)/Homer	GAGSCCGAGC	1	-2.136	0.2654	35	0.0204	775.7	0.0164
ZNF528(Zf)/HEK293-ZNF528.GFP-ChIP-Seq(GSE58341)/Homer	AGAAATGACTTCCCT	1	-2.055	0.2857	2	0.0012	17.6	0.0004
NFkB-p65(RHD)/GM12787-p65-ChIP-Seq(GSE19485)/Homer	WGGGGATTTCCC	1	-2.041	0.2876	81	0.0471	1955.7	0.0414
CTCF-SatelliteElement(Zf?)/CD4+-CTCF-ChIP-Seq(Barski_et_al.)/Homer	TGCAGTTCCMVNWRTGGCCA	1	-2.039	0.2876	4	0.0023	53.9	0.0011
ZNF669(Zf)/HEK293-ZNF669.GFP-ChIP-Seq(GSE58341)/Homer	GARTGGTCATCGCCC	1	-2.031	0.2876	12	0.007	227.3	0.0048
FOXA1(Forkhead)/MCF7-FOXA1-ChIP-Seq(GSE26831)/Homer	WAAGTAAACA	1	-1.955	0.3072	191	0.1111	4863	0.103
FOXM1(Forkhead)/MCF7-FOXM1-ChIP-Seq(GSE72977)/Homer	TRTTTACTTW	1	-1.953	0.3072	192	0.1117	4889.8	0.1035
STAT1(Stat)/HelaS3-STAT1-ChIP-Seq(GSE12782)/Homer	NATTTCCNGGAAAT	1	-1.951	0.3072	42	0.0244	967.9	0.0205
HOXA2(Homeobox)/mES-Hoxa2-ChIP-Seq(Donaldson_et_al.)/Homer	GYCATCMATCAT	1	-1.93	0.3088	19	0.0111	398.7	0.0084
Stat3(Stat)/mES-Stat3-ChIP-Seq(GSE11431)/Homer	CTTCCGGGAA	1	-1.852	0.3314	71	0.0413	1722.4	0.0365
Oct4(POU,Homeobox)/mES-Oct4-ChIP-Seq(GSE11431)/Homer	ATTTGCATAW	1	-1.808	0.3441	88	0.0512	2171.1	0.046
Myf5(bHLH)/GM-Myf5-ChIP-Seq(GSE24852)/Homer	BAACAGCTGT	1	-1.773	0.3541	128	0.0745	3229.3	0.0684
KLF14(Zf)/HEK293-KLF14.GFP-ChIP-Seq(GSE58341)/Homer	RGKGGGCGKGGC	1	-1.757	0.3575	292	0.1699	7614.2	0.1612
Oct4:Sox17(POU,Homeobox,HMG)/F9-Sox17-ChIP-Seq(GSE44553)/Homer	CCATTGTATGCAAAT	1	-1.753	0.3575	25	0.0145	558.1	0.0118
PBX1(Homeobox)/MCF7-PBX1-ChIP-Seq(GSE28007)/Homer	GSCTGTCACTCA	1	-1.745	0.3575	16	0.0093	337.9	0.0072
Pdx1(Homeobox)/Islet-Pdx1-ChIP-Seq(SRA008281)/Homer	YCATYAATCA	1	-1.717	0.3648	177	0.103	4542.3	0.0962
Tcf12(bHLH)/GM12878-Tcf12-ChIP-Seq(GSE32465)/Homer	VCAGCTGYTG	1	-1.695	0.3705	174	0.1012	4467.3	0.0946
Egr2(Zf)/Thymocytes-Egr2-ChIP-Seq(GSE34254)/Homer	NGCGTGGGCGGR	1	-1.683	0.3728	21	0.0122	464.6	0.0098
PRDM1(Zf)/Hela-PRDM1-ChIP-Seq(GSE31477)/Homer	ACTTTCACTTTC	1	-1.622	0.3937	91	0.0529	2280.6	0.0483
TCFL2(HMG)/K562-TCF7L2-ChIP-Seq(GSE29196)/Homer	ACWTCAAAGG	1	-1.617	0.3937	13	0.0076	272.8	0.0058
RARg(NR)/ES-RARg-ChIP-Seq(GSE30538)/Homer	AGGTCAAGGTCA	1	-1.616	0.3937	8	0.0047	153.4	0.0032
FOXA1(Forkhead)/LNCAP-FOXA1-ChIP-Seq(GSE27824)/Homer	WAAGTAAACA	1	-1.591	0.3985	226	0.1315	5885.3	0.1246
p63(p53)/Keratinocyte-p63-ChIP-Seq(GSE17611)/Homer	NNDRCATGYCYNRRCATGYH	1	-1.57	0.4049	71	0.0413	1763.1	0.0373
ARE(NR)/LNCAP-AR-ChIP-Seq(GSE27824)/Homer	RGRACASNSTGTYCYB	1	-1.523	0.4215	39	0.0227	936.9	0.0198
HRE(HSF)/HepG2-HSF1-ChIP-Seq(GSE31477)/Homer	BSTTCTRGAABVTTCYAGAA	1	-1.516	0.4221	20	0.0116	452.4	0.0096
Zic(Zf)/Cerebellum-ZIC1.2-ChIP-Seq(GSE60731)/Homer	CCTGCTGAGH	1	-1.49	0.4304	141	0.082	3633.7	0.0769
Brn1(POU,Homeobox)/NPC-Brn1-ChIP-Seq(GSE35496)/Homer	TATGCWAATBAV	1	-1.488	0.4304	54	0.0314	1330.2	0.0282
NF1:FOXA1(CTF,Forkhead)/LNCAP-FOXA1-ChIP-Seq(GSE27824)/Homer	WNTGTTTRYTTTGGCA	1	-1.481	0.4304	9	0.0052	183.5	0.0039
NFAT:AP1(RHD,bZIP)/Jurkat-NFATC1-ChIP-Seq(Jolma_et_al.)/Homer	SARTGGAAAAWRTGAGTCAB	1	-1.456	0.4375	29	0.0169	686.7	0.0145
HNF6(Homeobox)/Liver-Hnf6-ChIP-Seq(ERP000394)/Homer	NTATYGATCH	1	-1.437	0.4432	89	0.0518	2260.8	0.0479
CTCF(Zf)/CD4+-CTCF-ChIP-Seq(Barski_et_al.)/Homer	AYAGTGCCMYCTRGTGGCCA	1	-1.434	0.4432	15	0.0087	333.3	0.0071
RBPJ:Ebox(?,bHLH)/Panc1-Rbpj1-ChIP-Seq(GSE47459)/Homer	GGGRAARRGRMCAGMTG	1	-1.411	0.4498	54	0.0314	1341	0.0284
ZNF264(Zf)/HEK293-ZNF264.GFP-ChIP-Seq(GSE58341)/Homer	RGGGCACTAACY	1	-1.409	0.4498	104	0.0605	2664.8	0.0564
p53(p53)/Saos-p53-ChIP-Seq(GSE15780)/Homer	RRCATGYCYRGRCATGYYYN	1	-1.395	0.4498	20	0.0116	462.8	0.0098
p53(p53)/Saos-p53-ChIP-Seq/Homer	RRCATGYCYRGRCATGYYYN	1	-1.395	0.4498	20	0.0116	462.8	0.0098
ZNF317(Zf)/HEK293-ZNF317.GFP-ChIP-Seq(GSE58341)/Homer	GTCWGCTGTYYCTCT	1	-1.37	0.4578	17	0.0099	388.8	0.0082
STAT4(Stat)/CD4-Stat4-ChIP-Seq(GSE22104)/Homer	NYTTCCWGGAAR	1	-1.351	0.4639	138	0.0803	3585.1	0.0759
DMRT6(DM)/Testis-DMRT6-ChIP-Seq(GSE60440)/Homer	YDGHTACAWTGTADC	1	-1.288	0.4913	34	0.0198	834.6	0.0177
PRDM14(Zf)/H1-PRDM14-ChIP-Seq(GSE22767)/Homer	RGGTCTCTAACY	1	-1.287	0.4913	50	0.0291	1254.8	0.0266
Smad3(MAD)/NPC-Smad3-ChIP-Seq(GSE36673)/Homer	TWGTCTGV	1	-1.27	0.4952	523	0.3042	14055.9	0.2976
T1ISRE(IRF)/ThioMac-Ifnb-Expression/Homer	ACTTTCGTTTCT	1	-1.256	0.4989	2	0.0012	29.5	0.0006
MyoD(bHLH)/Myotube-MyoD-ChIP-Seq(GSE21614)/Homer	RRCAGCTGYTSY	1	-1.233	0.5077	130	0.0756	3399	0.072
PR(NR)/T47D-PR-ChIP-Seq(GSE31130)/Homer	VAGRACAKNCTGTBC	1	-1.216	0.5141	378	0.2199	10125	0.2144
Sp1(Zf)/Promoter/Homer	GGCCCCGCCCCC	1	-1.189	0.5254	27	0.0157	664	0.0141
Tcf4(HMG)/Hct116-Tcf4-ChIP-Seq(SRA012054)/Homer	ASATCAAAGGVA	1	-1.142	0.5472	70	0.0407	1810.1	0.0383
GFX(?)/Promoter/Homer	ATTCTCGCGAGA	1	-1.125	0.5537	2	0.0012	32.2	0.0007
RUNX-AML(Runt)/CD4+-PolII-ChIP-Seq(Barski_et_al.)/Homer	GCTGTGGTTW	1	-1.121	0.5537	127	0.0739	3347.2	0.0709
ELF5(ETS)/T47D-ELF5-ChIP-Seq(GSE30407)/Homer	ACVAGGAAGT	1	-1.052	0.5896	110	0.064	2906.4	0.0615
YY1(Zf)/Promoter/Homer	CAAGATGGCGGC	1	-1.028	0.6005	9	0.0052	210.8	0.0045
Pax7(Paired,Homeobox)/Myoblast-Pax7-ChIP-Seq(GSE25064)/Homer	TAATCAATTA	1	-0.9895	0.6209	16	0.0093	396.9	0.0084
NRF(NRF)/Promoter/Homer	STGCGCATGCGC	1	-0.9724	0.6283	14	0.0081	345.2	0.0073
bZIP:IRF(bZIP,IRF)/Th17-BatF-ChIP-Seq(GSE39756)/Homer	NAGTTTCABTHTGACTNW	1	-0.9356	0.6485	69	0.0401	1826.7	0.0387
ZNF675(Zf)/HEK293-ZNF675.GFP-ChIP-Seq(GSE58341)/Homer	ARGAGGMCAAAATGW	1	-0.9347	0.6485	23	0.0134	588.9	0.0125
Ptf1a(bHLH)/Panc1-Ptf1a-ChIP-Seq(GSE47459)/Homer	ACAGCTGTTN	1	-0.9217	0.6508	555	0.3229	15099.6	0.3197
CArG(MADS)/PUER-Srf-ChIP-Seq(Sullivan_et_al.)/Homer	CCATATATGGNM	1	-0.8985	0.6627	48	0.0279	1266.7	0.0268
ZBTB33(Zf)/GM12878-ZBTB33-ChIP-Seq(GSE32465)/Homer	GGVTCTCGCGAGAAC	1	-0.8872	0.6668	3	0.0017	64.9	0.0014
SpiB(ETS)/OCILY3-SPIB-ChIP-Seq(GSE56857)/Homer	AAAGRGGAAGTG	1	-0.8759	0.671	33	0.0192	865.6	0.0183
Sox9(HMG)/Limb-SOX9-ChIP-Seq(GSE73225)/Homer	AGGVNCCTTTGT	1	-0.8617	0.6772	136	0.0791	3667.4	0.0776
GRHL2(CP2)/HBE-GRHL2-ChIP-Seq(GSE46194)/Homer	AAACYKGTTWDACMRGTTTB	1	-0.8323	0.6939	59	0.0343	1578.8	0.0334
RUNX1(Runt)/Jurkat-RUNX1-ChIP-Seq(GSE29180)/Homer	AAACCACARM	1	-0.7576	0.744	172	0.1001	4689.8	0.0993
Phox2a(Homeobox)/Neuron-Phox2a-ChIP-Seq(GSE31456)/Homer	YTAATYNRATTA	1	-0.7556	0.744	65	0.0378	1760.6	0.0373
ETS(ETS)/Promoter/Homer	AACCGGAAGT	1	-0.7069	0.775	36	0.0209	977.3	0.0207
HIF2a(bHLH)/785_O-HIF2a-ChIP-Seq(GSE34871)/Homer	GCACGTACCC	1	-0.6902	0.7841	52	0.0303	1420	0.0301
SPDEF(ETS)/VCaP-SPDEF-ChIP-Seq(SRA014231)/Homer	ASWTCCTGBT	1	-0.6755	0.7919	149	0.0867	4091.4	0.0866
Mef2d(MADS)/Retina-Mef2d-ChIP-Seq(GSE61391)/Homer	GCTATTTTTAGC	1	-0.6744	0.7919	31	0.018	846.7	0.0179
HRE(HSF)/Striatum-HSF1-ChIP-Seq(GSE38000)/Homer	TTCTAGAABNTTCTA	1	-0.6708	0.7919	26	0.0151	709.6	0.015
Pax8(Paired,Homeobox)/Thyroid-Pax8-ChIP-Seq(GSE26938)/Homer	GTCATGCHTGRCTGS	1	-0.6598	0.7928	62	0.0361	1703.6	0.0361
Oct6(POU,Homeobox)/NPC-Oct6-ChIP-Seq(GSE35496)/Homer	WATGCAAATGAG	1	-0.6499	0.7969	66	0.0384	1816.8	0.0385
GATA3(Zf),DR8/iTreg-Gata3-ChIP-Seq(GSE20898)/Homer	AGATSTNDNNDSAGATAASN	1	-0.6353	0.8048	10	0.0058	272.3	0.0058
PU.1(ETS)/ThioMac-PU.1-ChIP-Seq(GSE21512)/Homer	AGAGGAAGTG	1	-0.635	0.8048	74	0.043	2041.8	0.0432
GRE(NR),IR3/RAW264.7-GRE-ChIP-Seq(Unpublished)/Homer	VAGRACAKWCTGTYC	1	-0.6242	0.8061	31	0.018	856.2	0.0181
GABPA(ETS)/Jurkat-GABPa-ChIP-Seq(GSE17954)/Homer	RACCGGAAGT	1	-0.6181	0.8072	124	0.0721	3426.4	0.0725
RAR:RXR(NR),DR5/ES-RAR-ChIP-Seq(GSE56893)/Homer	AGGTCAAGGTCA	1	-0.615	0.8072	27	0.0157	747.6	0.0158
PGR(NR)/EndoStromal-PGR-ChIP-Seq(GSE69539)/Homer	AAGAACATWHTGTTC	1	-0.5934	0.8197	33	0.0192	918.8	0.0195
PAX3:FKHR-fusion(Paired,Homeobox)/Rh4-PAX3:FKHR-ChIP-Seq(GSE19063)/Homer	ACCRTGACTAATTNN	1	-0.573	0.8327	30	0.0175	839.9	0.0178
Elk4(ETS)/Hela-Elk4-ChIP-Seq(GSE31477)/Homer	NRYTTCCGGY	1	-0.5185	0.8753	59	0.0343	1662.1	0.0352
Oct2(POU,Homeobox)/Bcell-Oct2-ChIP-Seq(GSE21512)/Homer	ATATGCAAAT	1	-0.5088	0.8798	46	0.0268	1302.2	0.0276
Stat3+il21(Stat)/CD4-Stat3-ChIP-Seq(GSE19198)/Homer	SVYTTCCNGGAARB	1	-0.5058	0.8798	89	0.0518	2502.7	0.053
Mouse_Recombination_Hotspot(Zf)/Testis-DMC1-ChIP-Seq(GSE24438)/Homer	ACTYKNATTCGTGNTACTTC	1	-0.4966	0.8825	9	0.0052	261.1	0.0055
Smad4(MAD)/ESC-SMAD4-ChIP-Seq(GSE29422)/Homer	VBSYGTCTGG	1	-0.4763	0.8965	255	0.1483	7121.6	0.1508
Olig2(bHLH)/Neuron-Olig2-ChIP-Seq(GSE30882)/Homer	RCCATMTGTT	1	-0.4671	0.9007	337	0.196	9395.6	0.1989
EWS:ERG-fusion(ETS)/CADO_ES1-EWS:ERG-ChIP-Seq(SRA014231)/Homer	ATTTCCTGTN	1	-0.4624	0.9009	107	0.0622	3022.6	0.064
RUNX2(Runt)/PCa-RUNX2-ChIP-Seq(GSE33889)/Homer	NWAACCACADNN	1	-0.4611	0.9009	136	0.0791	3830.9	0.0811
EHF(ETS)/LoVo-EHF-ChIP-Seq(GSE49402)/Homer	AVCAGGAAGT	1	-0.4502	0.9038	188	0.1094	5281.6	0.1118
Elk1(ETS)/Hela-Elk1-ChIP-Seq(GSE31477)/Homer	HACTTCCGGY	1	-0.4431	0.9062	60	0.0349	1716.9	0.0364
GATA3(Zf),DR4/iTreg-Gata3-ChIP-Seq(GSE20898)/Homer	AGATGKDGAGATAAG	1	-0.4407	0.9062	13	0.0076	385.2	0.0082
Znf263(Zf)/K562-Znf263-ChIP-Seq(GSE31477)/Homer	CVGTSCTCCC	1	-0.4398	0.9062	301	0.1751	8420.7	0.1783
ELF1(ETS)/Jurkat-ELF1-ChIP-Seq(SRA014231)/Homer	AVCCGGAAGT	1	-0.4251	0.9106	55	0.032	1582.4	0.0335
Egr1(Zf)/K562-Egr1-ChIP-Seq(GSE32465)/Homer	TGCGTGGGYG	1	-0.4099	0.9205	79	0.046	2263.3	0.0479
GFY(?)/Promoter/Homer	ACTACAATTCCC	1	-0.4014	0.9244	6	0.0035	186.5	0.0039
NRF1(NRF)/MCF7-NRF1-ChIP-Seq(Unpublished)/Homer	CTGCGCATGCGC	1	-0.3926	0.9285	5	0.0029	157.7	0.0033
BORIS(Zf)/K562-CTCFL-ChIP-Seq(GSE32465)/Homer	CNNBRGCGCCCCCTGSTGGC	1	-0.3855	0.9312	17	0.0099	512.4	0.0108
RUNX(Runt)/HPC7-Runx1-ChIP-Seq(GSE22178)/Homer	SAAACCACAG	1	-0.379	0.9332	108	0.0628	3092.7	0.0655
ZBTB12(Zf)/HEK293-ZBTB12.GFP-ChIP-Seq(GSE58341)/Homer	NGNTCTAGAACCNGV	1	-0.374	0.9339	56	0.0326	1630.7	0.0345
Tbx5(T-box)/HL1-Tbx5.biotin-ChIP-Seq(GSE21529)/Homer	AGGTGTCA	1	-0.3688	0.9348	681	0.3962	18977.9	0.4018
Pknox1(Homeobox)/ES-Prep1-ChIP-Seq(GSE63282)/Homer	SCTGTCAVTCAV	1	-0.3527	0.946	35	0.0204	1040.2	0.022
E2F(E2F)/Hela-CellCycle-Expression/Homer	TTSGCGCGAAAA	1	-0.3351	0.9587	2	0.0012	69.4	0.0015
ETS:E-box(ETS,bHLH)/HPC7-Scl-ChIP-Seq(GSE22178)/Homer	AGGAARCAGCTG	1	-0.32	0.9692	11	0.0064	350.4	0.0074
OCT:OCT(POU,Homeobox,IR1)/NPC-Brn2-ChIP-Seq(GSE35496)/Homer	ATGAATWATTCATGA	1	-0.315	0.97	2	0.0012	71	0.0015
Sox15(HMG)/CPA-Sox15-ChIP-Seq(GSE62909)/Homer	RAACAATGGN	1	-0.3116	0.97	170	0.0989	4874.4	0.1032
ZNF467(Zf)/HEK293-ZNF467.GFP-ChIP-Seq(GSE58341)/Homer	TGGGGAAGGGCM	1	-0.3055	0.9711	115	0.0669	3333.9	0.0706
ZNF41(Zf)/HEK293-ZNF41.GFP-ChIP-Seq(GSE58341)/Homer	CCTCATGGTGYCYTWYTCCCTTGTG	1	-0.3002	0.9723	3	0.0017	106.9	0.0023
GFY-Staf(?,Zf)/Promoter/Homer	RACTACAATTCCCAGAAKGC	1	-0.2779	0.9902	3	0.0017	109.5	0.0023
PAX6(Paired,Homeobox)/Forebrain-Pax6-ChIP-Seq(GSE66961)/Homer	NGTGTTCAVTSAAGCGKAAA	1	-0.2549	1	10	0.0058	335.4	0.0071
NeuroD1(bHLH)/Islet-NeuroD1-ChIP-Seq(GSE30298)/Homer	GCCATCTGTT	1	-0.2526	1	136	0.0791	3965.4	0.084
Arnt:Ahr(bHLH)/MCF7-Arnt-ChIP-Seq(Lo_et_al.)/Homer	TBGCACGCAA	1	-0.2521	1	84	0.0489	2490.2	0.0527
ERG(ETS)/VCaP-ERG-ChIP-Seq(GSE14097)/Homer	ACAGGAAGTG	1	-0.2515	1	235	0.1367	6749.9	0.1429
Fli1(ETS)/CD8-FLI-ChIP-Seq(GSE20898)/Homer	NRYTTCCGGH	1	-0.2381	1	142	0.0826	4147.4	0.0878
Ets1-distal(ETS)/CD4+-PolII-ChIP-Seq(Barski_et_al.)/Homer	MACAGGAAGT	1	-0.2269	1	37	0.0215	1150.8	0.0244
EBNA1(EBV-virus)/Raji-EBNA1-ChIP-Seq(GSE30709)/Homer	GGYAGCAYDTGCTDCCCNNN	1	-0.225	1	1	0.0006	44.1	0.0009
ZNF165(Zf)/WHIM12-ZNF165-ChIP-Seq(GSE65937)/Homer	AAGGKGRCGCAGGCA	1	-0.2073	1	17	0.0099	564.4	0.012
Sox6(HMG)/Myotubes-Sox6-ChIP-Seq(GSE32627)/Homer	CCATTGTTNY	1	-0.2055	1	248	0.1443	7166	0.1517
Zfp809(Zf)/ES-Zfp809-ChIP-Seq(GSE70799)/Homer	GGGGCTYGKCTGGGA	1	-0.1996	1	28	0.0163	898.2	0.019
Pit1+1bp(Homeobox)/GCrat-Pit1-ChIP-Seq(GSE58009)/Homer	ATGCATAATTCA	1	-0.1965	1	54	0.0314	1664.4	0.0352
Tbox:Smad(T-box,MAD)/ESCd5-Smad2_3-ChIP-Seq(GSE29422)/Homer	AGGTGHCAGACA	1	-0.192	1	27	0.0157	873	0.0185
Sox2(HMG)/mES-Sox2-ChIP-Seq(GSE11431)/Homer	BCCATTGTTC	1	-0.1853	1	124	0.0721	3686.3	0.078
Atoh1(bHLH)/Cerebellum-Atoh1-ChIP-Seq(GSE22111)/Homer	VNRVCAGCTGGY	1	-0.1785	1	177	0.103	5199.4	0.1101
ZNF382(Zf)/HEK293-ZNF382.GFP-ChIP-Seq(GSE58341)/Homer	GNCTGTASTRNTGBCTCHTT	1	-0.1706	1	2	0.0012	91.9	0.0019
ETV1(ETS)/GIST48-ETV1-ChIP-Seq(GSE22441)/Homer	AACCGGAAGT	1	-0.168	1	189	0.1099	5552.8	0.1176
ZSCAN22(Zf)/HEK293-ZSCAN22.GFP-ChIP-Seq(GSE58341)/Homer	SMCAGTCWGAKGGAGGAGGC	1	-0.1665	1	9	0.0052	330.5	0.007
E2F6(E2F)/Hela-E2F6-ChIP-Seq(GSE31477)/Homer	GGCGGGAARN	1	-0.1595	1	41	0.0239	1308.5	0.0277
Pbx3(Homeobox)/GM12878-PBX3-ChIP-Seq(GSE32465)/Homer	SCTGTCAMTCAN	1	-0.1579	1	32	0.0186	1041.8	0.0221
ZNF322(Zf)/HEK293-ZNF322.GFP-ChIP-Seq(GSE58341)/Homer	GAGCCTGGTACTGWGCCTGR	1	-0.1489	1	48	0.0279	1523.8	0.0323
OCT4-SOX2-TCF-NANOG(POU,Homeobox,HMG)/mES-Oct4-ChIP-Seq(GSE11431)/Homer	ATTTGCATAACAATG	1	-0.1374	1	21	0.0122	720.7	0.0153
PRDM9(Zf)/Testis-DMC1-ChIP-Seq(GSE35498)/Homer	ADGGYAGYAGCATCT	1	-0.1152	1	60	0.0349	1909.5	0.0404
p53(p53)/mES-cMyc-ChIP-Seq(GSE11431)/Homer	ACATGCCCGGGCAT	1	-0.1047	1	2	0.0012	107.4	0.0023
PAX5(Paired,Homeobox)/GM12878-PAX5-ChIP-Seq(GSE32465)/Homer	GCAGCCAAGCRTGACH	1	-0.1046	1	54	0.0314	1744	0.0369
ZBTB18(Zf)/HEK293-ZBTB18.GFP-ChIP-Seq(GSE58341)/Homer	AACATCTGGA	1	-0.09959	1	75	0.0436	2370.5	0.0502
CHR(?)/Hela-CellCycle-Expression/Homer	SRGTTTCAAA	1	-0.09942	1	77	0.0448	2429.5	0.0514
Otx2(Homeobox)/EpiLC-Otx2-ChIP-Seq(GSE56098)/Homer	NYTAATCCYB	1	-0.09863	1	133	0.0774	4058.9	0.0859
Srebp2(bHLH)/HepG2-Srebp2-ChIP-Seq(GSE31477)/Homer	CGGTCACSCCAC	1	-0.09408	1	30	0.0175	1030.5	0.0218
PU.1-IRF(ETS:IRF)/Bcell-PU.1-ChIP-Seq(GSE21512)/Homer	MGGAAGTGAAAC	1	-0.08602	1	186	0.1082	5605.3	0.1187
Sox4(HMG)/proB-Sox4-ChIP-Seq(GSE50066)/Homer	YCTTTGTTCC	1	-0.08488	1	116	0.0675	3591.6	0.076
GRE(NR),IR3/A549-GR-ChIP-Seq(GSE32465)/Homer	NRGVACABNVTGTYCY	1	-0.08196	1	12	0.007	471.9	0.01
E2A(bHLH),near_PU.1/Bcell-PU.1-ChIP-Seq(GSE21512)/Homer	NVCACCTGBN	1	-0.0807	1	312	0.1815	9197.6	0.1947
EWS:FLI1-fusion(ETS)/SK_N_MC-EWS:FLI1-ChIP-Seq(SRA014231)/Homer	VACAGGAAAT	1	-0.07971	1	69	0.0401	2222.6	0.0471
ETS1(ETS)/Jurkat-ETS1-ChIP-Seq(GSE17954)/Homer	ACAGGAAGTG	1	-0.06644	1	131	0.0762	4066.7	0.0861
Etv2(ETS)/ES-ER71-ChIP-Seq(GSE59402)/Homer(0.967)	NNAYTTCCTGHN	1	-0.06524	1	122	0.071	3807.8	0.0806
ETS:RUNX(ETS,Runt)/Jurkat-RUNX1-ChIP-Seq(GSE17954)/Homer	RCAGGATGTGGT	1	-0.06435	1	8	0.0047	349.2	0.0074
E2F7(E2F)/Hela-E2F7-ChIP-Seq(GSE32673)/Homer	VDTTTCCCGCCA	1	-0.06373	1	4	0.0023	204.8	0.0043
E2F4(E2F)/K562-E2F4-ChIP-Seq(GSE31477)/Homer	GGCGGGAAAH	1	-0.05682	1	27	0.0157	980.4	0.0208
Pit1(Homeobox)/GCrat-Pit1-ChIP-Seq(GSE58009)/Homer	ATGMATATDC	1	-0.0539	1	167	0.0971	5145	0.1089
GLI3(Zf)/Limb-GLI3-ChIP-Chip(GSE11077)/Homer	CGTGGGTGGTCC	1	-0.04567	1	12	0.007	506.2	0.0107
AR-halfsite(NR)/LNCaP-AR-ChIP-Seq(GSE27824)/Homer	CCAGGAACAG	1	-0.03849	1	632	0.3677	18335.3	0.3882
Sox10(HMG)/SciaticNerve-Sox3-ChIP-Seq(GSE35132)/Homer	CCWTTGTYYB	1	-0.03816	1	243	0.1414	7393.9	0.1565
Pax7(Paired,Homeobox),longest/Myoblast-Pax7-ChIP-Seq(GSE25064)/Homer	NTAATTDGCYAATTANNWWD	1	-0.03785	1	2	0.0012	140.7	0.003
ZNF189(Zf)/HEK293-ZNF189.GFP-ChIP-Seq(GSE58341)/Homer	TGGAACAGMA	1	-0.03421	1	100	0.0582	3252.3	0.0689
Brn2(POU,Homeobox)/NPC-Brn2-ChIP-Seq(GSE35496)/Homer	ATGAATATTC	1	-0.0286	1	9	0.0052	426.4	0.009
ZNF143|STAF(Zf)/CUTLL-ZNF143-ChIP-Seq(GSE29600)/Homer	ATTTCCCAGVAKSCY	1	-0.02697	1	45	0.0262	1610.3	0.0341
Nkx2.1(Homeobox)/LungAC-Nkx2.1-ChIP-Seq(GSE43252)/Homer	RSCACTYRAG	1	-0.02671	1	537	0.3124	15777.6	0.3341
Ascl1(bHLH)/NeuralTubes-Ascl1-ChIP-Seq(GSE55840)/Homer	NNVVCAGCTGBN	1	-0.02634	1	258	0.1501	7892.5	0.1671
NF1-halfsite(CTF)/LNCaP-NF1-ChIP-Seq(Unpublished)/Homer	YTGCCAAG	1	-0.02359	1	274	0.1594	8371.7	0.1773
Pitx1(Homeobox)/Chicken-Pitx1-ChIP-Seq(GSE38910)/Homer	TAATCCCN	1	-0.01834	1	812	0.4724	23488.9	0.4973
ZNF416(Zf)/HEK293-ZNF416.GFP-ChIP-Seq(GSE58341)/Homer	WDNCTGGGCA	1	-0.01514	1	272	0.1582	8393.5	0.1777
FOXA1:AR(Forkhead,NR)/LNCAP-AR-ChIP-Seq(GSE27824)/Homer	AGTAAACAAAAAAGAACAND	1	-0.01142	1	6	0.0035	354.8	0.0075
ZNF136(Zf)/HEK293-ZNF136.GFP-ChIP-Seq(GSE58341)/Homer	YTKGATAHAGTATTCTWGGTNGGCA	1	-0.01058	1	12	0.007	586.6	0.0124
E2F1(E2F)/Hela-E2F1-ChIP-Seq(GSE22478)/Homer	CWGGCGGGAA	1	-0.009065	1	11	0.0064	557.8	0.0118
Srebp1a(bHLH)/HepG2-Srebp1a-ChIP-Seq(GSE31477)/Homer	RTCACSCCAY	1	-0.007475	1	36	0.0209	1428.1	0.0302
Gfi1b(Zf)/HPC7-Gfi1b-ChIP-Seq(GSE22178)/Homer	MAATCACTGC	1	-0.002968	1	117	0.0681	4053.3	0.0858
Sox3(HMG)/NPC-Sox3-ChIP-Seq(GSE33059)/Homer	CCWTTGTY	1	-0.002006	1	247	0.1437	7978.1	0.1689
THRa(NR)/C17.2-THRa-ChIP-Seq(GSE38347)/Homer	GGTCANYTGAGGWCA	1	-0.001334	1	87	0.0506	3204.2	0.0678
HEB(bHLH)/mES-Heb-ChIP-Seq(GSE53233)/Homer	VCAGCTGBNN	1	-0.001152	1	360	0.2094	11340.5	0.2401
GATA(Zf),IR4/iTreg-Gata3-ChIP-Seq(GSE20898)/Homer	NAGATWNBNATCTNN	1	-0.000423	1	2	0.0012	279.6	0.0059
Nkx2.5(Homeobox)/HL1-Nkx2.5.biotin-ChIP-Seq(GSE21529)/Homer	RRSCACTYAA	1	-0.000288	1	394	0.2292	12518.4	0.265
E2A(bHLH)/proBcell-E2A-ChIP-Seq(GSE21978)/Homer	DNRCAGCTGY	1	-0.000167	1	274	0.1594	9091.3	0.1925
CRX(Homeobox)/Retina-Crx-ChIP-Seq(GSE20012)/Homer	GCTAATCC	1	-8.6e-05	1	466	0.2711	14749	0.3123
Nkx2.2(Homeobox)/NPC-Nkx2.2-ChIP-Seq(GSE61673)/Homer	BTBRAGTGSN	1	-2.2e-05	1	340	0.1978	11274.8	0.2387
Nkx3.1(Homeobox)/LNCaP-Nkx3.1-ChIP-Seq(GSE28264)/Homer	AAGCACTTAA	1	-8e-06	1	415	0.2414	13583.7	0.2876
LXRE(NR),DR4/RAW-LXRb.biotin-ChIP-Seq(GSE21512)/Homer	RGGTTACTANAGGTCA	1	0	1	16	0.0093	1204.3	0.0255
Mef2b(MADS)/HEK293-Mef2b.V5-ChIP-Seq(GSE67450)/Homer	GCTATTTTTGGM	1	0	1	126	0.0733	5147.5	0.109
GSC(Homeobox)/FrogEmbryos-GSC-ChIP-Seq(DRA000576)/Homer	RGGATTAR	1	0	1	255	0.1483	9476.2	0.2006
Mef2c(MADS)/GM12878-Mef2c-ChIP-Seq(GSE32465)/Homer	DCYAAAAATAGM	1	0	1	66	0.0384	3516.8	0.0745
Bapx1(Homeobox)/VertebralCol-Bapx1-ChIP-Seq(GSE36672)/Homer	TTRAGTGSYK	1	0	1	403	0.2344	14688.9	0.311
Mef2a(MADS)/HL1-Mef2a.biotin-ChIP-Seq(GSE21529)/Homer	CYAAAAATAG	1	0	1	48	0.0279	3139.9	0.0665
OCT:OCT(POU,Homeobox)/NPC-Brn1-ChIP-Seq(GSE35496)/Homer	ATGAATATTCATGAG	1	0	1	0	0	39.5	0.0008
REST-NRSF(Zf)/Jurkat-NRSF-ChIP-Seq/Homer	GGMGCTGTCCATGGTGCTGA	1	0	1	0	0	25.5	0.0005
ZFP3(Zf)/HEK293-ZFP3.GFP-ChIP-Seq(GSE58341)/Homer	GGGTTTTGAAGGATGARTAGGAGTT	1	0	1	0	0	29.4	0.0006
ZNF16(Zf)/HEK293-ZNF16.GFP-ChIP-Seq(GSE58341)/Homer	MACCTTCYATGGCTCCCTAKTGCCY	1	0	1	0	0	59.3	0.0013

## Sheet: MOTIF_Cluster4
Motif Name	Consensus	P-value	Log P-value	q-value (Benjamini)	# of Target Sequences with Motif(of 3973)	% of Target Sequences with Motif	# of Background Sequences with Motif(of 45063)	% of Background Sequences with Motif
Fra1(bZIP)/BT549-Fra1-ChIP-Seq(GSE46166)/Homer	NNATGASTCATH	1e-2421	-5575	0	2796	0.7038	2658.7	0.059
Atf3(bZIP)/GBM-ATF3-ChIP-Seq(GSE33912)/Homer	DATGASTCATHN	1e-2300	-5296	0	2895	0.7287	3341.5	0.0742
BATF(bZIP)/Th17-BATF-ChIP-Seq(GSE39756)/Homer	DATGASTCAT	1e-2274	-5238	0	2864	0.7209	3281.4	0.0728
Fosl2(bZIP)/3T3L1-Fosl2-ChIP-Seq(GSE56872)/Homer	NATGASTCABNN	1e-2143	-4935	0	2231	0.5615	1497.1	0.0332
AP-1(bZIP)/ThioMac-PU.1-ChIP-Seq(GSE21512)/Homer	VTGACTCATC	1e-2138	-4925	0	2889	0.7272	3787.4	0.0841
Jun-AP1(bZIP)/K562-cJun-ChIP-Seq(GSE31477)/Homer	GATGASTCATCN	1e-1983	-4566	0	1934	0.4868	1052	0.0234
Bach2(bZIP)/OCILy7-Bach2-ChIP-Seq(GSE44420)/Homer	TGCTGAGTCA	1e-724	-1669	0	956	0.2406	846.5	0.0188
NF-E2(bZIP)/K562-NFE2-ChIP-Seq(GSE31477)/Homer	GATGACTCAGCA	1e-237	-547.1	0	307	0.0773	242.3	0.0054
Bach1(bZIP)/K562-Bach1-ChIP-Seq(GSE31477)/Homer	AWWNTGCTGAGTCAT	1e-216	-498.8	0	285	0.0717	232.9	0.0052
Nrf2(bZIP)/Lymphoblast-Nrf2-ChIP-Seq(GSE37589)/Homer	HTGCTGAGTCAT	1e-199	-459.3	0	264	0.0664	217.7	0.0048
MafK(bZIP)/C2C12-MafK-ChIP-Seq(GSE36030)/Homer	GCTGASTCAGCA	1e-175	-403.2	0	439	0.1105	923	0.0205
FOXA1(Forkhead)/LNCAP-FOXA1-ChIP-Seq(GSE27824)/Homer	WAAGTAAACA	1e-151	-349.9	0	1161	0.2922	5969.2	0.1325
Foxa2(Forkhead)/Liver-Foxa2-ChIP-Seq(GSE25694)/Homer	CYTGTTTACWYW	1e-150	-346	0	863	0.2172	3713.6	0.0824
FOXA1(Forkhead)/MCF7-FOXA1-ChIP-Seq(GSE26831)/Homer	WAAGTAAACA	1e-145	-334.3	0	1006	0.2532	4862.6	0.1079
EHF(ETS)/LoVo-EHF-ChIP-Seq(GSE49402)/Homer	AVCAGGAAGT	1e-132	-306	0	1087	0.2736	5734.8	0.1273
FOXM1(Forkhead)/MCF7-FOXM1-ChIP-Seq(GSE72977)/Homer	TRTTTACTTW	1e-129	-297.1	0	1004	0.2527	5139.4	0.1141
ERG(ETS)/VCaP-ERG-ChIP-Seq(GSE14097)/Homer	ACAGGAAGTG	1e-121	-278.9	0	1195	0.3008	6892.8	0.153
Fox:Ebox(Forkhead,bHLH)/Panc1-Foxa2-ChIP-Seq(GSE47459)/Homer	NNNVCTGWGYAAACASN	1e-113	-260.8	0	876	0.2205	4425.1	0.0982
KLF5(Zf)/LoVo-KLF5-ChIP-Seq(GSE49402)/Homer	DGGGYGKGGC	1e-112	-258.2	0	866	0.218	4368.9	0.097
ELF5(ETS)/T47D-ELF5-ChIP-Seq(GSE30407)/Homer	ACVAGGAAGT	1e-109	-252.6	0	703	0.1769	3178.5	0.0706
ETV1(ETS)/GIST48-ETV1-ChIP-Seq(GSE22441)/Homer	AACCGGAAGT	1e-109	-251.9	0	999	0.2514	5495.6	0.122
Etv2(ETS)/ES-ER71-ChIP-Seq(GSE59402)/Homer(0.967)	NNAYTTCCTGHN	1e-104	-239.6	0	789	0.1986	3921.7	0.0871
ETS1(ETS)/Jurkat-ETS1-ChIP-Seq(GSE17954)/Homer	ACAGGAAGTG	1e-102	-236.5	0	835	0.2102	4307	0.0956
FoxL2(Forkhead)/Ovary-FoxL2-ChIP-Seq(GSE60858)/Homer	WWTRTAAACAVG	1e-94	-218.5	0	784	0.1973	4058.9	0.0901
Fli1(ETS)/CD8-FLI-ChIP-Seq(GSE20898)/Homer	NRYTTCCGGH	1e-86	-199.4	0	773	0.1946	4141.8	0.0919
GABPA(ETS)/Jurkat-GABPa-ChIP-Seq(GSE17954)/Homer	RACCGGAAGT	1e-79	-183.2	0	667	0.1679	3447.2	0.0765
FOXP1(Forkhead)/H9-FOXP1-ChIP-Seq(GSE31006)/Homer	NYYTGTTTACHN	1e-77	-179.6	0	438	0.1102	1798.1	0.0399
EWS:ERG-fusion(ETS)/CADO_ES1-EWS:ERG-ChIP-Seq(SRA014231)/Homer	ATTTCCTGTN	1e-73	-169.5	0	652	0.1641	3452.6	0.0766
MafA(bZIP)/Islet-MafA-ChIP-Seq(GSE30298)/Homer	TGCTGACTCA	1e-70	-162.1	0	620	0.1561	3268.2	0.0725
Foxo1(Forkhead)/RAW-Foxo1-ChIP-Seq(Fan_et_al.)/Homer	CTGTTTAC	1e-57	-132.5	0	1208	0.3041	8868.8	0.1969
ELF1(ETS)/Jurkat-ELF1-ChIP-Seq(SRA014231)/Homer	AVCCGGAAGT	1e-55	-126.8	0	344	0.0866	1497.7	0.0332
SPDEF(ETS)/VCaP-SPDEF-ChIP-Seq(SRA014231)/Homer	ASWTCCTGBT	1e-53	-124.3	0	694	0.1747	4275	0.0949
Pdx1(Homeobox)/Islet-Pdx1-ChIP-Seq(SRA008281)/Homer	YCATYAATCA	1e-52	-120.6	0	764	0.1923	4931.6	0.1095
EWS:FLI1-fusion(ETS)/SK_N_MC-EWS:FLI1-ChIP-Seq(SRA014231)/Homer	VACAGGAAAT	1e-51	-117.8	0	446	0.1123	2316.8	0.0514
Sox10(HMG)/SciaticNerve-Sox3-ChIP-Seq(GSE35132)/Homer	CCWTTGTYYB	1e-50	-116.9	0	1042	0.2623	7537.6	0.1673
Klf4(Zf)/mES-Klf4-ChIP-Seq(GSE11431)/Homer	GCCACACCCA	1e-50	-116.4	0	315	0.0793	1367.8	0.0304
EKLF(Zf)/Erythrocyte-Klf1-ChIP-Seq(GSE20478)/Homer	NWGGGTGTGGCY	1e-49	-114.4	0	234	0.0589	847.1	0.0188
Sox3(HMG)/NPC-Sox3-ChIP-Seq(GSE33059)/Homer	CCWTTGTY	1e-47	-109.3	0	1093	0.2751	8157.9	0.1811
Sox2(HMG)/mES-Sox2-ChIP-Seq(GSE11431)/Homer	BCCATTGTTC	1e-38	-89.28	0	587	0.1477	3801.3	0.0844
Sox15(HMG)/CPA-Sox15-ChIP-Seq(GSE62909)/Homer	RAACAATGGN	1e-37	-85.55	0	716	0.1802	5012.6	0.1113
ETS(ETS)/Promoter/Homer	AACCGGAAGT	1e-36	-85.17	0	230	0.0579	995.9	0.0221
Elk1(ETS)/Hela-Elk1-ChIP-Seq(GSE31477)/Homer	HACTTCCGGY	1e-36	-84.71	0	302	0.076	1516.7	0.0337
PU.1(ETS)/ThioMac-PU.1-ChIP-Seq(GSE21512)/Homer	AGAGGAAGTG	1e-36	-83.93	0	409	0.1029	2362.2	0.0524
Elk4(ETS)/Hela-Elk4-ChIP-Seq(GSE31477)/Homer	NRYTTCCGGY	1e-34	-78.53	0	282	0.071	1420.8	0.0315
Sox4(HMG)/proB-Sox4-ChIP-Seq(GSE50066)/Homer	YCTTTGTTCC	1e-34	-78.43	0	552	0.1389	3647.8	0.081
Ets1-distal(ETS)/CD4+-PolII-ChIP-Seq(Barski_et_al.)/Homer	MACAGGAAGT	1e-32	-75.66	0	265	0.0667	1318.3	0.0293
NF1(CTF)/LNCAP-NF1-ChIP-Seq(Unpublished)/Homer	CYTGGCABNSTGCCAR	1e-32	-74.61	0	271	0.0682	1372.8	0.0305
NFAT:AP1(RHD,bZIP)/Jurkat-NFATC1-ChIP-Seq(Jolma_et_al.)/Homer	SARTGGAAAAWRTGAGTCAB	1e-31	-72.02	0	183	0.0461	764	0.017
KLF14(Zf)/HEK293-KLF14.GFP-ChIP-Seq(GSE58341)/Homer	RGKGGGCGKGGC	1e-28	-65.08	0	774	0.1948	5927.2	0.1316
Hoxc9(Homeobox)/Ainv15-Hoxc9-ChIP-Seq(GSE21812)/Homer	GGCCATAAATCA	1e-27	-62.76	0	364	0.0916	2241.5	0.0498
Sox6(HMG)/Myotubes-Sox6-ChIP-Seq(GSE32627)/Homer	CCATTGTTNY	1e-26	-61.7	0	922	0.2321	7444.4	0.1652
HNF6(Homeobox)/Liver-Hnf6-ChIP-Seq(ERP000394)/Homer	NTATYGATCH	1e-26	-60.17	0	381	0.0959	2419.6	0.0537
Stat3(Stat)/mES-Stat3-ChIP-Seq(GSE11431)/Homer	CTTCCGGGAA	1e-25	-58.17	0	296	0.0745	1734.8	0.0385
HNF4a(NR),DR1/HepG2-HNF4a-ChIP-Seq(GSE25021)/Homer	CARRGKBCAAAGTYCA	1e-24	-56.43	0	311	0.0783	1878.3	0.0417
HOXA9(Homeobox)/HSC-Hoxa9-ChIP-Seq(GSE33509)/Homer	GGCCATAAATCA	1e-24	-56.31	0	461	0.116	3177.9	0.0705
Tcf4(HMG)/Hct116-Tcf4-ChIP-Seq(SRA012054)/Homer	ASATCAAAGGVA	1e-23	-54.56	0	326	0.0821	2027.8	0.045
RXR(NR),DR1/3T3L1-RXR-ChIP-Seq(GSE13511)/Homer	TAGGGCAAAGGTCA	1e-22	-51.4	0	592	0.149	4473.1	0.0993
Sox9(HMG)/Limb-SOX9-ChIP-Seq(GSE73225)/Homer	AGGVNCCTTTGT	1e-21	-50.32	0	499	0.1256	3626.6	0.0805
SpiB(ETS)/OCILY3-SPIB-ChIP-Seq(GSE56857)/Homer	AAAGRGGAAGTG	1e-21	-48.95	0	187	0.0471	971.9	0.0216
Klf9(Zf)/GBM-Klf9-ChIP-Seq(GSE62211)/Homer	GCCACRCCCACY	1e-20	-47	0	178	0.0448	921.2	0.0204
PPARE(NR),DR1/3T3L1-Pparg-ChIP-Seq(GSE13511)/Homer	TGACCTTTGCCCCA	1e-20	-46.3	0	527	0.1326	3964.3	0.088
Hoxb4(Homeobox)/ES-Hoxb4-ChIP-Seq(GSE34014)/Homer	TGATTRATGGCY	1e-19	-45.88	0	170	0.0428	872	0.0194
Maz(Zf)/HepG2-Maz-ChIP-Seq(GSE31477)/Homer	GGGGGGGG	1e-19	-45.17	0	458	0.1153	3344.5	0.0742
Gata1(Zf)/K562-GATA1-ChIP-Seq(GSE18829)/Homer	SAGATAAGRV	1e-19	-44.77	0	375	0.0944	2597.7	0.0577
NF1-halfsite(CTF)/LNCaP-NF1-ChIP-Seq(Unpublished)/Homer	YTGCCAAG	1e-19	-44.74	0	857	0.2157	7221.1	0.1603
Gata2(Zf)/K562-GATA2-ChIP-Seq(GSE18829)/Homer	BBCTTATCTS	1e-19	-44.35	0	414	0.1042	2956	0.0656
Tlx?(NR)/NPC-H3K4me1-ChIP-Seq(GSE16256)/Homer	CTGGCAGSCTGCCA	1e-18	-42.25	0	246	0.0619	1516.3	0.0337
Stat3+il21(Stat)/CD4-Stat3-ChIP-Seq(GSE19198)/Homer	SVYTTCCNGGAARB	1e-16	-38.67	0	370	0.0931	2659	0.059
Gata4(Zf)/Heart-Gata4-ChIP-Seq(GSE35151)/Homer	NBWGATAAGR	1e-15	-35.95	0	577	0.1452	4676.2	0.1038
Tcf3(HMG)/mES-Tcf3-ChIP-Seq(GSE11724)/Homer	ASWTCAAAGG	1e-14	-32.73	0	176	0.0443	1057.4	0.0235
Hnf1(Homeobox)/Liver-Foxa2-Chip-Seq(GSE25694)/Homer	GGTTAAWCATTAA	1e-13	-31.95	0	109	0.0274	541.3	0.012
Reverb(NR),DR2/RAW-Reverba.biotin-ChIP-Seq(GSE45914)/Homer	GTRGGTCASTGGGTCA	1e-13	-31.74	0	122	0.0307	640.5	0.0142
KLF10(Zf)/HEK293-KLF10.GFP-ChIP-Seq(GSE58341)/Homer	GGGGGTGTGTCC	1e-12	-29.7	0	301	0.0758	2196.7	0.0488
Nur77(NR)/K562-NR4A1-ChIP-Seq(GSE31363)/Homer	TGACCTTTNCNT	1e-12	-29.67	0	134	0.0337	754	0.0167
Bcl6(Zf)/Liver-Bcl6-ChIP-Seq(GSE31578)/Homer	NNNCTTTCCAGGAAA	1e-12	-28.85	0	657	0.1654	5668.8	0.1258
GATA3(Zf)/iTreg-Gata3-ChIP-Seq(GSE20898)/Homer	AGATAASR	1e-12	-28.54	0	813	0.2046	7269.5	0.1614
Nkx6.1(Homeobox)/Islet-Nkx6.1-ChIP-Seq(GSE40975)/Homer	GKTAATGR	1e-12	-28.05	0	1442	0.3629	13968.1	0.3101
Nanog(Homeobox)/mES-Nanog-ChIP-Seq(GSE11724)/Homer	RGCCATTAAC	1e-11	-26.17	0	2056	0.5175	20870.3	0.4633
Lhx3(Homeobox)/Neuron-Lhx3-ChIP-Seq(GSE31456)/Homer	ADBTAATTAR	1e-10	-24.72	0	926	0.2331	8589.6	0.1907
STAT4(Stat)/CD4-Stat4-ChIP-Seq(GSE22104)/Homer	NYTTCCWGGAAR	1e-10	-24.68	0	487	0.1226	4095.5	0.0909
PAX3:FKHR-fusion(Paired,Homeobox)/Rh4-PAX3:FKHR-ChIP-Seq(GSE19063)/Homer	ACCRTGACTAATTNN	1e-10	-23.05	0	141	0.0355	892.2	0.0198
Six1(Homeobox)/Myoblast-Six1-ChIP-Chip(GSE20150)/Homer	GKVTCADRTTWC	1e-09	-22.93	0	159	0.04	1047.7	0.0233
Egr1(Zf)/K562-Egr1-ChIP-Seq(GSE32465)/Homer	TGCGTGGGYG	1e-09	-21.89	0	233	0.0586	1726.7	0.0383
Egr2(Zf)/Thymocytes-Egr2-ChIP-Seq(GSE34254)/Homer	NGCGTGGGCGGR	1e-09	-21.46	0	67	0.0169	323.8	0.0072
ETS:RUNX(ETS,Runt)/Jurkat-RUNX1-ChIP-Seq(GSE17954)/Homer	RCAGGATGTGGT	1e-09	-21.04	0	76	0.0191	393.5	0.0087
PU.1-IRF(ETS:IRF)/Bcell-PU.1-ChIP-Seq(GSE21512)/Homer	MGGAAGTGAAAC	1e-09	-20.91	0	699	0.1759	6374	0.1415
IRF:BATF(IRF:bZIP)/pDC-Irf8-ChIP-Seq(GSE66899)/Homer	CTTTCANTATGACTV	1e-08	-19.36	0	94	0.0237	551.7	0.0122
STAT5(Stat)/mCD4+-Stat5-ChIP-Seq(GSE12346)/Homer	RTTTCTNAGAAA	1e-07	-17.71	0	188	0.0473	1397.5	0.031
TCFL2(HMG)/K562-TCF7L2-ChIP-Seq(GSE29196)/Homer	ACWTCAAAGG	1e-07	-17.63	0	56	0.0141	275.8	0.0061
ZNF467(Zf)/HEK293-ZNF467.GFP-ChIP-Seq(GSE58341)/Homer	TGGGGAAGGGCM	1e-07	-17.35	0	320	0.0805	2663.8	0.0591
NFkB-p65-Rel(RHD)/ThioMac-LPS-Expression(GSE23622)/Homer	GGAAATTCCC	1e-07	-16.94	0	46	0.0116	209.6	0.0047
HOXB13(Homeobox)/ProstateTumor-HOXB13-ChIP-Seq(GSE56288)/Homer	TTTTATKRGG	1e-07	-16.34	0	569	0.1432	5211.2	0.1157
SCL(bHLH)/HPC7-Scl-ChIP-Seq(GSE13511)/Homer	AVCAGCTG	1e-07	-16.14	0	1859	0.4679	19228.5	0.4268
STAT1(Stat)/HelaS3-STAT1-ChIP-Seq(GSE12782)/Homer	NATTTCCNGGAAAT	1e-06	-15.87	0	164	0.0413	1214.7	0.027
bZIP:IRF(bZIP,IRF)/Th17-BatF-ChIP-Seq(GSE39756)/Homer	NAGTTTCABTHTGACTNW	1e-06	-15.02	0	279	0.0702	2329.8	0.0517
GRHL2(CP2)/HBE-GRHL2-ChIP-Seq(GSE46194)/Homer	AAACYKGTTWDACMRGTTTB	1e-06	-14.7	0	205	0.0516	1624	0.036
Rfx5(HTH)/GM12878-Rfx5-ChIP-Seq(GSE31477)/Homer	SCCTAGCAACAG	1e-05	-13.78	0	157	0.0395	1193.5	0.0265
NFkB-p65(RHD)/GM12787-p65-ChIP-Seq(GSE19485)/Homer	WGGGGATTTCCC	1e-05	-13.56	0	230	0.0579	1893.8	0.042
ERE(NR),IR3/MCF7-ERa-ChIP-Seq(Unpublished)/Homer	VAGGTCACNSTGACC	1e-05	-13.48	0	143	0.036	1070.3	0.0238
Pit1+1bp(Homeobox)/GCrat-Pit1-ChIP-Seq(GSE58009)/Homer	ATGCATAATTCA	1e-05	-12.95	0	202	0.0508	1639	0.0364
RUNX(Runt)/HPC7-Runx1-ChIP-Seq(GSE22178)/Homer	SAAACCACAG	1e-05	-12.66	0	330	0.0831	2912	0.0646
Cdx2(Homeobox)/mES-Cdx2-ChIP-Seq(GSE14586)/Homer	GYMATAAAAH	1e-05	-12.6	0	381	0.0959	3431.3	0.0762
TR4(NR),DR1/Hela-TR4-ChIP-Seq(GSE24685)/Homer	GAGGTCAAAGGTCA	1e-05	-12.55	0	66	0.0166	406.5	0.009
TEAD(TEA)/Fibroblast-PU.1-ChIP-Seq(Unpublished)/Homer	YCWGGAATGY	1e-05	-12.12	0	366	0.0921	3297.2	0.0732
NF1:FOXA1(CTF,Forkhead)/LNCAP-FOXA1-ChIP-Seq(GSE27824)/Homer	WNTGTTTRYTTTGGCA	1e-05	-12.12	0	38	0.0096	190.5	0.0042
Zic(Zf)/Cerebellum-ZIC1.2-ChIP-Seq(GSE60731)/Homer	CCTGCTGAGH	1e-05	-12.02	0	342	0.0861	3057.8	0.0679
Rfx1(HTH)/NPC-H3K4me1-ChIP-Seq(GSE16256)/Homer	KGTTGCCATGGCAA	1e-05	-11.96	0	90	0.0227	620.1	0.0138
X-box(HTH)/NPC-H3K4me1-ChIP-Seq(GSE16256)/Homer	GGTTGCCATGGCAA	1e-05	-11.57	0	55	0.0138	328.2	0.0073
Erra(NR)/HepG2-Erra-ChIP-Seq(GSE31477)/Homer	CAAAGGTCAG	0.0001	-11.08	0	1026	0.2582	10359.3	0.2299
Ap4(bHLH)/AML-Tfap4-ChIP-Seq(GSE45738)/Homer	NAHCAGCTGD	0.0001	-11	0	504	0.1269	4773.9	0.106
PU.1:IRF8(ETS:IRF)/pDC-Irf8-ChIP-Seq(GSE66899)/Homer	GGAAGTGAAAST	0.0001	-10.96	0	113	0.0284	846.6	0.0188
MITF(bHLH)/MastCells-MITF-ChIP-Seq(GSE48085)/Homer	RTCATGTGAC	0.0001	-10.66	0.0001	446	0.1123	4184.7	0.0929
MyoG(bHLH)/C2C12-MyoG-ChIP-Seq(GSE36024)/Homer	AACAGCTG	0.0001	-10.23	0.0001	434	0.1092	4079.8	0.0906
RUNX-AML(Runt)/CD4+-PolII-ChIP-Seq(Barski_et_al.)/Homer	GCTGTGGTTW	0.0001	-9.894	0.0001	338	0.0851	3101.9	0.0689
Lhx2(Homeobox)/HFSC-Lhx2-ChIP-Seq(GSE48068)/Homer	TAATTAGN	0.0001	-9.8	0.0002	554	0.1394	5362.6	0.119
RFX(HTH)/K562-RFX3-ChIP-Seq(SRA012198)/Homer	CGGTTGCCATGGCAAC	0.0001	-9.619	0.0002	31	0.0078	160.3	0.0036
Rfx2(HTH)/LoVo-RFX2-ChIP-Seq(GSE49402)/Homer	GTTGCCATGGCAACM	0.001	-9.177	0.0003	35	0.0088	195	0.0043
Oct4:Sox17(POU,Homeobox,HMG)/F9-Sox17-ChIP-Seq(GSE44553)/Homer	CCATTGTATGCAAAT	0.001	-9.074	0.0003	79	0.0199	573.9	0.0127
E2A(bHLH),near_PU.1/Bcell-PU.1-ChIP-Seq(GSE21512)/Homer	NVCACCTGBN	0.001	-8.999	0.0003	808	0.2034	8134.9	0.1806
Unknown-ESC-element(?)/mES-Nanog-ChIP-Seq(GSE11724)/Homer	CACAGCAGGGGG	0.001	-8.861	0.0004	246	0.0619	2204.1	0.0489
HOXA2(Homeobox)/mES-Hoxa2-ChIP-Seq(Donaldson_et_al.)/Homer	GYCATCMATCAT	0.001	-8.655	0.0005	60	0.0151	411.3	0.0091
Lhx1(Homeobox)/EmbryoCarcinoma-Lhx1-ChIP-Seq(GSE70957)/Homer	NNYTAATTAR	0.001	-8.444	0.0006	582	0.1465	5739.5	0.1274
Tcf12(bHLH)/GM12878-Tcf12-ChIP-Seq(GSE32465)/Homer	VCAGCTGYTG	0.001	-8.222	0.0007	364	0.0916	3447.1	0.0765
Ascl1(bHLH)/NeuralTubes-Ascl1-ChIP-Seq(GSE55840)/Homer	NNVVCAGCTGBN	0.001	-8.143	0.0007	647	0.1628	6455.4	0.1433
NFAT(RHD)/Jurkat-NFATC1-ChIP-Seq(Jolma_et_al.)/Homer	ATTTTCCATT	0.001	-7.88	0.001	410	0.1032	3947.9	0.0876
Isl1(Homeobox)/Neuron-Isl1-ChIP-Seq(GSE31456)/Homer	CTAATKGV	0.001	-7.64	0.0012	934	0.2351	9608.6	0.2133
PAX5(Paired,Homeobox),condensed/GM12878-PAX5-ChIP-Seq(GSE32465)/Homer	GTCACGCTCSCTGM	0.001	-7.384	0.0015	57	0.0143	406.3	0.009
Pax7(Paired,Homeobox)/Myoblast-Pax7-ChIP-Seq(GSE25064)/Homer	TAATCAATTA	0.001	-7.384	0.0015	57	0.0143	407	0.009
RUNX1(Runt)/Jurkat-RUNX1-ChIP-Seq(GSE29180)/Homer	AAACCACARM	0.001	-7.211	0.0018	456	0.1148	4472.9	0.0993
TEAD4(TEA)/Tropoblast-Tead4-ChIP-Seq(GSE37350)/Homer	CCWGGAATGY	0.001	-7.185	0.0019	398	0.1002	3859.7	0.0857
TEAD2(TEA)/Py2T-Tead2-ChIP-Seq(GSE55709)/Homer	CCWGGAATGY	0.001	-6.972	0.0023	267	0.0672	2499.9	0.0555
NFY(CCAAT)/Promoter/Homer	RGCCAATSRG	0.01	-6.81	0.0027	324	0.0816	3101.7	0.0688
Atf4(bZIP)/MEF-Atf4-ChIP-Seq(GSE35681)/Homer	MTGATGCAAT	0.01	-6.724	0.0029	160	0.0403	1416.9	0.0315
PAX5(Paired,Homeobox)/GM12878-PAX5-ChIP-Seq(GSE32465)/Homer	GCAGCCAAGCRTGACH	0.01	-6.282	0.0045	173	0.0435	1564.5	0.0347
Chop(bZIP)/MEF-Chop-ChIP-Seq(GSE35681)/Homer	ATTGCATCAT	0.01	-6.229	0.0047	135	0.034	1183.4	0.0263
RUNX2(Runt)/PCa-RUNX2-ChIP-Seq(GSE33889)/Homer	NWAACCACADNN	0.01	-6.189	0.0048	385	0.0969	3780.5	0.0839
EBNA1(EBV-virus)/Raji-EBNA1-ChIP-Seq(GSE30709)/Homer	GGYAGCAYDTGCTDCCCNNN	0.01	-5.971	0.0059	9	0.0023	32.6	0.0007
p53(p53)/mES-cMyc-ChIP-Seq(GSE11431)/Homer	ACATGCCCGGGCAT	0.01	-5.759	0.0073	14	0.0035	67.7	0.0015
E2F(E2F)/Hela-CellCycle-Expression/Homer	TTSGCGCGAAAA	0.01	-5.737	0.0074	12	0.003	53.9	0.0012
Myf5(bHLH)/GM-Myf5-ChIP-Seq(GSE24852)/Homer	BAACAGCTGT	0.01	-5.727	0.0074	273	0.0687	2624.8	0.0583
FXR(NR),IR1/Liver-FXR-ChIP-Seq(Chong_et_al.)/Homer	AGGTCANTGACCTB	0.01	-5.694	0.0076	181	0.0456	1670.9	0.0371
MyoD(bHLH)/Myotube-MyoD-ChIP-Seq(GSE21614)/Homer	RRCAGCTGYTSY	0.01	-5.608	0.0082	266	0.067	2557	0.0568
Pknox1(Homeobox)/ES-Prep1-ChIP-Seq(GSE63282)/Homer	SCTGTCAVTCAV	0.01	-5.397	0.0101	106	0.0267	922.6	0.0205
Sp1(Zf)/Promoter/Homer	GGCCCCGCCCCC	0.01	-5.088	0.0137	43	0.0108	322.5	0.0072
RORgt(NR)/EL4-RORgt.Flag-ChIP-Seq(GSE56019)/Homer	AAYTAGGTCA	0.01	-5.036	0.0143	67	0.0169	550.8	0.0122
Esrrb(NR)/mES-Esrrb-ChIP-Seq(GSE11431)/Homer	KTGACCTTGA	0.01	-5.012	0.0145	311	0.0783	3067.7	0.0681
Tcf21(bHLH)/ArterySmoothMuscle-Tcf21-ChIP-Seq(GSE61369)/Homer	NAACAGCTGG	0.01	-4.884	0.0164	357	0.0899	3566	0.0792
Tbx5(T-box)/HL1-Tbx5.biotin-ChIP-Seq(GSE21529)/Homer	AGGTGTCA	0.01	-4.858	0.0167	1666	0.4193	18036.3	0.4004
c-Jun-CRE(bZIP)/K562-cJun-ChIP-Seq(GSE31477)/Homer	ATGACGTCATCY	0.01	-4.858	0.0167	178	0.0448	1677.4	0.0372
VDR(NR),DR3/GM10855-VDR+vitD-ChIP-Seq(GSE22484)/Homer	ARAGGTCANWGAGTTCANNN	0.01	-4.726	0.0189	101	0.0254	895.3	0.0199
Arnt:Ahr(bHLH)/MCF7-Arnt-ChIP-Seq(Lo_et_al.)/Homer	TBGCACGCAA	0.1	-4.597	0.0213	197	0.0496	1888.6	0.0419
ISRE(IRF)/ThioMac-LPS-Expression(GSE23622)/Homer	AGTTTCASTTTC	0.1	-4.561	0.0219	36	0.0091	268.9	0.006
GATA(Zf),IR3/iTreg-Gata3-ChIP-Seq(GSE20898)/Homer	NNNNNBAGATAWYATCTVHN	0.1	-4.55	0.022	96	0.0242	851.6	0.0189
ETS:E-box(ETS,bHLH)/HPC7-Scl-ChIP-Seq(GSE22178)/Homer	AGGAARCAGCTG	0.1	-4.477	0.0235	41	0.0103	316.6	0.007
AR-halfsite(NR)/LNCaP-AR-ChIP-Seq(GSE27824)/Homer	CCAGGAACAG	0.1	-4.423	0.0247	1596	0.4017	17305.3	0.3841
ZNF519(Zf)/HEK293-ZNF519.GFP-ChIP-Seq(GSE58341)/Homer	GAGSCCGAGC	0.1	-4.31	0.0275	69	0.0174	590.8	0.0131
ZNF189(Zf)/HEK293-ZNF189.GFP-ChIP-Seq(GSE58341)/Homer	TGGAACAGMA	0.1	-4.286	0.028	325	0.0818	3265.3	0.0725
RAR:RXR(NR),DR5/ES-RAR-ChIP-Seq(GSE56893)/Homer	RGGTCADNNAGAGGTCAV	0.1	-4.234	0.0293	16	0.004	97.6	0.0022
Ptf1a(bHLH)/Panc1-Ptf1a-ChIP-Seq(GSE47459)/Homer	ACAGCTGTTN	0.1	-4.229	0.0293	1222	0.3076	13139.4	0.2917
Pbx3(Homeobox)/GM12878-PBX3-ChIP-Seq(GSE32465)/Homer	SCTGTCAMTCAN	0.1	-4.115	0.0326	108	0.0272	989.7	0.022
HEB(bHLH)/mES-Heb-ChIP-Seq(GSE53233)/Homer	VCAGCTGBNN	0.1	-4.005	0.0361	888	0.2235	9452	0.2098
GATA:SCL(Zf,bHLH)/Ter119-SCL-ChIP-Seq(GSE18720)/Homer	CRGCTGBNGNSNNSAGATAA	0.1	-3.904	0.0397	52	0.0131	435.2	0.0097
Atf2(bZIP)/3T3L1-Atf2-ChIP-Seq(GSE56872)/Homer	NRRTGACGTCAT	0.1	-3.902	0.0397	170	0.0428	1642.8	0.0365
ZNF382(Zf)/HEK293-ZNF382.GFP-ChIP-Seq(GSE58341)/Homer	GNCTGTASTRNTGBCTCHTT	0.1	-3.76	0.0453	14	0.0035	86.9	0.0019
Rbpj1(?)/Panc1-Rbpj1-ChIP-Seq(GSE47459)/Homer	HTTTCCCASG	0.1	-3.715	0.0471	610	0.1535	6415.5	0.1424
CEBP:AP1(bZIP)/ThioMac-CEBPb-ChIP-Seq(GSE21512)/Homer	DRTGTTGCAA	0.1	-3.546	0.0554	347	0.0873	3559.4	0.079
IRF2(IRF)/Erythroblas-IRF2-ChIP-Seq(GSE36985)/Homer	GAAASYGAAASY	0.1	-3.528	0.0561	50	0.0126	426.1	0.0095
MYB(HTH)/ERMYB-Myb-ChIPSeq(GSE22095)/Homer	GGCVGTTR	0.1	-3.516	0.0564	687	0.1729	7285.2	0.1617
FOXA1:AR(Forkhead,NR)/LNCAP-AR-ChIP-Seq(GSE27824)/Homer	AGTAAACAAAAAAGAACAND	0.1	-3.494	0.0573	41	0.0103	339.1	0.0075
ZNF692(Zf)/HEK293-ZNF692.GFP-ChIP-Seq(GSE58341)/Homer	GTGGGCCCCA	0.1	-3.43	0.0608	49	0.0123	419.8	0.0093
EBF1(EBF)/Near-E2A-ChIP-Seq(GSE21512)/Homer	GTCCCCWGGGGA	0.1	-3.379	0.0636	341	0.0858	3508.5	0.0779
GRE(NR),IR3/A549-GR-ChIP-Seq(GSE32465)/Homer	NRGVACABNVTGTYCY	0.1	-3.195	0.0759	50	0.0126	436.7	0.0097
GRE(NR),IR3/RAW264.7-GRE-ChIP-Seq(Unpublished)/Homer	VAGRACAKWCTGTYC	0.1	-3.169	0.0775	87	0.0219	813.3	0.0181
Smad3(MAD)/NPC-Smad3-ChIP-Seq(GSE36673)/Homer	TWGTCTGV	0.1	-3.1	0.0826	1184	0.298	12871.2	0.2857
E2A(bHLH)/proBcell-E2A-ChIP-Seq(GSE21978)/Homer	DNRCAGCTGY	0.1	-3.027	0.0884	702	0.1767	7510.3	0.1667
ZFX(Zf)/mES-Zfx-ChIP-Seq(GSE11431)/Homer	AGGCCTRG	0.1	-2.992	0.091	461	0.116	4856	0.1078
AMYB(HTH)/Testes-AMYB-ChIP-Seq(GSE44588)/Homer	TGGCAGTTGG	0.1	-2.865	0.1027	612	0.154	6535	0.1451
Eomes(T-box)/H9-Eomes-ChIP-Seq(GSE26097)/Homer	ATTAACACCT	0.1	-2.844	0.1043	1077	0.2711	11713.8	0.26
Zfp809(Zf)/ES-Zfp809-ChIP-Seq(GSE70799)/Homer	GGGGCTYGKCTGGGA	0.1	-2.746	0.1144	61	0.0154	563.6	0.0125
IRF4(IRF)/GM12878-IRF4-ChIP-Seq(GSE32465)/Homer	ACTGAAACCA	0.1	-2.706	0.1184	206	0.0518	2102.9	0.0467
Pit1(Homeobox)/GCrat-Pit1-ChIP-Seq(GSE58009)/Homer	ATGMATATDC	0.1	-2.685	0.1202	472	0.1188	5010.3	0.1112
HRE(HSF)/HepG2-HSF1-ChIP-Seq(GSE31477)/Homer	BSTTCTRGAABVTTCYAGAA	0.1	-2.667	0.1218	52	0.0131	474.2	0.0105
IRF1(IRF)/PBMC-IRF1-ChIP-Seq(GSE43036)/Homer	GAAAGTGAAAGT	0.1	-2.667	0.1218	67	0.0169	628.8	0.014
E2F7(E2F)/Hela-E2F7-ChIP-Seq(GSE32673)/Homer	VDTTTCCCGCCA	0.1	-2.472	0.1463	16	0.004	123.3	0.0027
PAX6(Paired,Homeobox)/Forebrain-Pax6-ChIP-Seq(GSE66961)/Homer	NGTGTTCAVTSAAGCGKAAA	0.1	-2.415	0.1541	41	0.0103	371.3	0.0082
RBPJ:Ebox(?,bHLH)/Panc1-Rbpj1-ChIP-Seq(GSE47459)/Homer	GGGRAARRGRMCAGMTG	0.1	-2.414	0.1541	117	0.0294	1167.9	0.0259
ZNF322(Zf)/HEK293-ZNF322.GFP-ChIP-Seq(GSE58341)/Homer	GAGCCTGGTACTGWGCCTGR	0.1	-2.414	0.1541	117	0.0294	1167.1	0.0259
PGR(NR)/EndoStromal-PGR-ChIP-Seq(GSE69539)/Homer	AAGAACATWHTGTTC	0.1	-2.373	0.1581	94	0.0237	925.2	0.0205
Unknown(Homeobox)/Limb-p300-ChIP-Seq/Homer	SSCMATWAAA	0.1	-2.329	0.1645	287	0.0722	3016.6	0.067
CRE(bZIP)/Promoter/Homer	CSGTGACGTCAC	1	-2.244	0.1781	69	0.0174	668	0.0148
Foxh1(Forkhead)/hESC-FOXH1-ChIP-Seq(GSE29422)/Homer	NNTGTGGATTSS	1	-2.227	0.1802	270	0.068	2840.8	0.0631
STAT6(Stat)/Macrophage-Stat6-ChIP-Seq(GSE38377)/Homer	TTCCKNAGAA	1	-2.218	0.1808	224	0.0564	2338.3	0.0519
NRF(NRF)/Promoter/Homer	STGCGCATGCGC	1	-2.21	0.1814	20	0.005	168	0.0037
STAT6(Stat)/CD4-Stat6-ChIP-Seq(GSE22104)/Homer	ABTTCYYRRGAA	1	-2.202	0.1818	218	0.0549	2274.2	0.0505
ZNF528(Zf)/HEK293-ZNF528.GFP-ChIP-Seq(GSE58341)/Homer	AGAAATGACTTCCCT	1	-2.149	0.1907	5	0.0013	29.8	0.0007
CArG(MADS)/PUER-Srf-ChIP-Seq(Sullivan_et_al.)/Homer	CCATATATGGNM	1	-2.116	0.1962	122	0.0307	1240.1	0.0275
DMRT1(DM)/Testis-DMRT1-ChIP-Seq(GSE64892)/Homer	TWGHWACAWTGTWDC	1	-2.086	0.201	110	0.0277	1113.1	0.0247
DMRT6(DM)/Testis-DMRT6-ChIP-Seq(GSE60440)/Homer	YDGHTACAWTGTADC	1	-1.995	0.2191	88	0.0221	883.3	0.0196
Atoh1(bHLH)/Cerebellum-Atoh1-ChIP-Seq(GSE22111)/Homer	VNRVCAGCTGGY	1	-1.988	0.2196	387	0.0974	4156.6	0.0923
Tcfcp2l1(CP2)/mES-Tcfcp2l1-ChIP-Seq(GSE11431)/Homer	NRAACCRGTTYRAACCRGYT	1	-1.951	0.2268	45	0.0113	430.4	0.0096
OCT:OCT(POU,Homeobox,IR1)/NPC-Brn2-ChIP-Seq(GSE35496)/Homer	ATGAATWATTCATGA	1	-1.823	0.2564	9	0.0023	69	0.0015
PRDM1(Zf)/Hela-PRDM1-ChIP-Seq(GSE31477)/Homer	ACTTTCACTTTC	1	-1.802	0.2606	251	0.0632	2676.5	0.0594
ZNF669(Zf)/HEK293-ZNF669.GFP-ChIP-Seq(GSE58341)/Homer	GARTGGTCATCGCCC	1	-1.774	0.2667	23	0.0058	209.6	0.0047
Tbx20(T-box)/Heart-Tbx20-ChIP-Seq(GSE29636)/Homer	GGTGYTGACAGS	1	-1.731	0.2768	87	0.0219	889.6	0.0197
Tbet(T-box)/CD8-Tbet-ChIP-Seq(GSE33802)/Homer	AGGTGTGAAM	1	-1.716	0.2796	554	0.1394	6053.7	0.1344
Znf263(Zf)/K562-Znf263-ChIP-Seq(GSE31477)/Homer	CVGTSCTCCC	1	-1.657	0.2952	693	0.1744	7618.5	0.1691
ARE(NR)/LNCAP-AR-ChIP-Seq(GSE27824)/Homer	RGRACASNSTGTYCYB	1	-1.654	0.2952	83	0.0209	851.6	0.0189
NeuroD1(bHLH)/Islet-NeuroD1-ChIP-Seq(GSE30298)/Homer	GCCATCTGTT	1	-1.645	0.2959	295	0.0743	3181.7	0.0706
NFkB-p50,p52(RHD)/Monocyte-p50-ChIP-Chip(Schreiber_et_al.)/Homer	GGGGGAATCCCC	1	-1.616	0.3034	30	0.0076	287.3	0.0064
PR(NR)/T47D-PR-ChIP-Seq(GSE31130)/Homer	VAGRACAKNCTGTBC	1	-1.581	0.3126	907	0.2283	10035.5	0.2228
Oct2(POU,Homeobox)/Bcell-Oct2-ChIP-Seq(GSE21512)/Homer	ATATGCAAAT	1	-1.552	0.3201	126	0.0317	1327.3	0.0295
Oct6(POU,Homeobox)/NPC-Oct6-ChIP-Seq(GSE35496)/Homer	WATGCAAATGAG	1	-1.536	0.3238	174	0.0438	1856.6	0.0412
p53(p53)/Saos-p53-ChIP-Seq(GSE15780)/Homer	RRCATGYCYRGRCATGYYYN	1	-1.5	0.3326	34	0.0086	334.9	0.0074
p53(p53)/Saos-p53-ChIP-Seq/Homer	RRCATGYCYRGRCATGYYYN	1	-1.5	0.3326	34	0.0086	334.9	0.0074
PBX1(Homeobox)/MCF7-PBX1-ChIP-Seq(GSE28007)/Homer	GSCTGTCACTCA	1	-1.469	0.3416	38	0.0096	378.6	0.0084
BMYB(HTH)/Hela-BMYB-ChIP-Seq(GSE27030)/Homer	NHAACBGYYV	1	-1.423	0.3559	574	0.1445	6329.3	0.1405
HIF-1a(bHLH)/MCF7-HIF1a-ChIP-Seq(GSE28352)/Homer	TACGTGCV	1	-1.386	0.3676	73	0.0184	761.8	0.0169
JunD(bZIP)/K562-JunD-ChIP-Seq/Homer	ATGACGTCATCN	1	-1.341	0.3827	32	0.0081	320.9	0.0071
CTCF-SatelliteElement(Zf?)/CD4+-CTCF-ChIP-Seq(Barski_et_al.)/Homer	TGCAGTTCCMVNWRTGGCCA	1	-1.335	0.3833	5	0.0013	39.8	0.0009
Oct4(POU,Homeobox)/mES-Oct4-ChIP-Seq(GSE11431)/Homer	ATTTGCATAW	1	-1.317	0.3884	205	0.0516	2224.1	0.0494
Atf7(bZIP)/3T3L1-Atf7-ChIP-Seq(GSE56872)/Homer	NGRTGACGTCAY	1	-1.265	0.4072	251	0.0632	2743.3	0.0609
Pax8(Paired,Homeobox)/Thyroid-Pax8-ChIP-Seq(GSE26938)/Homer	GTCATGCHTGRCTGS	1	-1.234	0.4185	137	0.0345	1480	0.0329
EBF(EBF)/proBcell-EBF-ChIP-Seq(GSE21978)/Homer	DGTCCCYRGGGA	1	-1.229	0.4186	64	0.0161	675	0.015
ZNF415(Zf)/HEK293-ZNF415.GFP-ChIP-Seq(GSE58341)/Homer	GRTGMTRGAGCC	1	-1.213	0.4235	163	0.041	1770.5	0.0393
Srebp1a(bHLH)/HepG2-Srebp1a-ChIP-Seq(GSE31477)/Homer	RTCACSCCAY	1	-1.16	0.4445	127	0.032	1376.9	0.0306
HOXD13(Homeobox)/Chicken-Hoxd13-ChIP-Seq(GSE38910)/Homer	NCYAATAAAA	1	-1.148	0.4477	495	0.1246	5497.6	0.122
Nr5a2(NR)/mES-Nr5a2-ChIP-Seq(GSE19019)/Homer	BTCAAGGTCA	1	-1.129	0.4544	206	0.0518	2260.7	0.0502
GATA3(Zf),DR4/iTreg-Gata3-ChIP-Seq(GSE20898)/Homer	AGATGKDGAGATAAG	1	-1.116	0.4585	37	0.0093	386.5	0.0086
E2F6(E2F)/Hela-E2F6-ChIP-Seq(GSE31477)/Homer	GGCGGGAARN	1	-1.053	0.4861	90	0.0227	976.8	0.0217
GFY-Staf(?,Zf)/Promoter/Homer	RACTACAATTCCCAGAAKGC	1	-1.038	0.4911	10	0.0025	97.3	0.0022
Brn1(POU,Homeobox)/NPC-Brn1-ChIP-Seq(GSE35496)/Homer	TATGCWAATBAV	1	-1.018	0.4988	127	0.032	1392.4	0.0309
ZNF264(Zf)/HEK293-ZNF264.GFP-ChIP-Seq(GSE58341)/Homer	RGGGCACTAACY	1	-1.012	0.4998	220	0.0554	2434.7	0.054
ZFP3(Zf)/HEK293-ZFP3.GFP-ChIP-Seq(GSE58341)/Homer	GGGTTTTGAAGGATGARTAGGAGTT	1	-0.8879	0.5634	4	0.001	37.4	0.0008
HRE(HSF)/Striatum-HSF1-ChIP-Seq(GSE38000)/Homer	TTCTAGAABNTTCTA	1	-0.8847	0.5634	73	0.0184	803.2	0.0178
Tbox:Smad(T-box,MAD)/ESCd5-Smad2_3-ChIP-Seq(GSE29422)/Homer	AGGTGHCAGACA	1	-0.8807	0.5634	71	0.0179	782	0.0174
AP-2gamma(AP2)/MCF7-TFAP2C-ChIP-Seq(GSE21234)/Homer	SCCTSAGGSCAW	1	-0.8778	0.5634	305	0.0768	3414.5	0.0758
ZNF675(Zf)/HEK293-ZNF675.GFP-ChIP-Seq(GSE58341)/Homer	ARGAGGMCAAAATGW	1	-0.863	0.5679	52	0.0131	570.6	0.0127
ZSCAN22(Zf)/HEK293-ZSCAN22.GFP-ChIP-Seq(GSE58341)/Homer	SMCAGTCWGAKGGAGGAGGC	1	-0.847	0.5746	27	0.0068	292.4	0.0065
ZNF317(Zf)/HEK293-ZNF317.GFP-ChIP-Seq(GSE58341)/Homer	GTCWGCTGTYYCTCT	1	-0.8252	0.5848	36	0.0091	394.8	0.0088
CTCF(Zf)/CD4+-CTCF-ChIP-Seq(Barski_et_al.)/Homer	AYAGTGCCMYCTRGTGGCCA	1	-0.8006	0.5969	22	0.0055	240	0.0053
p63(p53)/Keratinocyte-p63-ChIP-Seq(GSE17611)/Homer	NNDRCATGYCYNRRCATGYH	1	-0.7805	0.6064	120	0.0302	1344.3	0.0298
Nr5a2(NR)/Pancreas-LRH1-ChIP-Seq(GSE34295)/Homer	BTCAAGGTCA	1	-0.7665	0.6125	281	0.0707	3166.6	0.0703
TATA-Box(TBP)/Promoter/Homer	CCTTTTAWAGSC	1	-0.7328	0.6309	510	0.1284	5767.6	0.128
BORIS(Zf)/K562-CTCFL-ChIP-Seq(GSE32465)/Homer	CNNBRGCGCCCCCTGSTGGC	1	-0.7301	0.6309	28	0.007	311.7	0.0069
Pax7(Paired,Homeobox),long/Myoblast-Pax7-ChIP-Seq(GSE25064)/Homer	TAATCHGATTAC	1	-0.7001	0.6465	9	0.0023	98.1	0.0022
AP-2alpha(AP2)/Hela-AP2alpha-ChIP-Seq(GSE31477)/Homer	ATGCCCTGAGGC	1	-0.6898	0.6505	228	0.0574	2582.2	0.0573
HIF2a(bHLH)/785_O-HIF2a-ChIP-Seq(GSE34871)/Homer	GCACGTACCC	1	-0.6811	0.6536	95	0.0239	1075.8	0.0239
E2F1(E2F)/Hela-E2F1-ChIP-Seq(GSE22478)/Homer	CWGGCGGGAA	1	-0.6193	0.6924	27	0.0068	308.3	0.0068
GATA(Zf),IR4/iTreg-Gata3-ChIP-Seq(GSE20898)/Homer	NAGATWNBNATCTNN	1	-0.6069	0.6983	27	0.0068	309.9	0.0069
GLI3(Zf)/Limb-GLI3-ChIP-Chip(GSE11077)/Homer	CGTGGGTGGTCC	1	-0.5979	0.7018	34	0.0086	390.9	0.0087
ZNF143|STAF(Zf)/CUTLL-ZNF143-ChIP-Seq(GSE29600)/Homer	ATTTCCCAGVAKSCY	1	-0.5966	0.7018	114	0.0287	1304.5	0.029
Brn2(POU,Homeobox)/NPC-Brn2-ChIP-Seq(GSE35496)/Homer	ATGAATATTC	1	-0.4545	0.8035	39	0.0098	463.5	0.0103
Tgif1(Homeobox)/mES-Tgif1-ChIP-Seq(GSE55404)/Homer	YTGWCADY	1	-0.4534	0.8035	1403	0.3531	16022.2	0.3557
E2F4(E2F)/K562-E2F4-ChIP-Seq(GSE31477)/Homer	GGCGGGAAAH	1	-0.4422	0.8071	49	0.0123	581.9	0.0129
YY1(Zf)/Promoter/Homer	CAAGATGGCGGC	1	-0.436	0.8089	16	0.004	195.7	0.0043
Tgif2(Homeobox)/mES-Tgif2-ChIP-Seq(GSE55404)/Homer	TGTCANYT	1	-0.3825	0.85	1487	0.3743	17020.4	0.3778
Mouse_Recombination_Hotspot(Zf)/Testis-DMC1-ChIP-Seq(GSE24438)/Homer	ACTYKNATTCGTGNTACTTC	1	-0.3763	0.852	23	0.0058	284.8	0.0063
ZNF416(Zf)/HEK293-ZNF416.GFP-ChIP-Seq(GSE58341)/Homer	WDNCTGGGCA	1	-0.3634	0.8597	620	0.1561	7159.5	0.1589
OCT4-SOX2-TCF-NANOG(POU,Homeobox,HMG)/mES-Oct4-ChIP-Seq(GSE11431)/Homer	ATTTGCATAACAATG	1	-0.3578	0.8612	63	0.0159	758.2	0.0168
ZNF711(Zf)/SHSY5Y-ZNF711-ChIP-Seq(GSE20673)/Homer	AGGCCTAG	1	-0.2804	0.9269	595	0.1498	6920.2	0.1536
Brachyury(T-box)/Mesoendoderm-Brachyury-ChIP-exo(GSE54963)/Homer	ANTTMRCASBNNNGTGYKAAN	1	-0.275	0.9284	109	0.0274	1316.7	0.0292
T1ISRE(IRF)/ThioMac-Ifnb-Expression/Homer	ACTTTCGTTTCT	1	-0.1791	1	3	0.0008	52.7	0.0012
GFY(?)/Promoter/Homer	ACTACAATTCCC	1	-0.1537	1	14	0.0035	204.4	0.0045
ZNF16(Zf)/HEK293-ZNF16.GFP-ChIP-Seq(GSE58341)/Homer	MACCTTCYATGGCTCCCTAKTGCCY	1	-0.1535	1	2	0.0005	39.7	0.0009
ZBTB18(Zf)/HEK293-ZBTB18.GFP-ChIP-Seq(GSE58341)/Homer	AACATCTGGA	1	-0.1504	1	161	0.0405	1978.6	0.0439
Mef2d(MADS)/Retina-Mef2d-ChIP-Seq(GSE61391)/Homer	GCTATTTTTAGC	1	-0.146	1	65	0.0164	837.4	0.0186
ZNF136(Zf)/HEK293-ZNF136.GFP-ChIP-Seq(GSE58341)/Homer	YTKGATAHAGTATTCTWGGTNGGCA	1	-0.1317	1	40	0.0101	537.1	0.0119
Otx2(Homeobox)/EpiLC-Otx2-ChIP-Seq(GSE56098)/Homer	NYTAATCCYB	1	-0.1182	1	344	0.0866	4146.7	0.092
ZNF41(Zf)/HEK293-ZNF41.GFP-ChIP-Seq(GSE58341)/Homer	CCTCATGGTGYCYTWYTCCCTTGTG	1	-0.1031	1	5	0.0013	91.3	0.002
Olig2(bHLH)/Neuron-Olig2-ChIP-Seq(GSE30882)/Homer	RCCATMTGTT	1	-0.0978	1	719	0.181	8516.3	0.189
Phox2a(Homeobox)/Neuron-Phox2a-ChIP-Seq(GSE31456)/Homer	YTAATYNRATTA	1	-0.09531	1	148	0.0373	1861	0.0413
ZNF165(Zf)/WHIM12-ZNF165-ChIP-Seq(GSE65937)/Homer	AAGGKGRCGCAGGCA	1	-0.08249	1	28	0.007	405.1	0.009
RARg(NR)/ES-RARg-ChIP-Seq(GSE30538)/Homer	AGGTCAAGGTCA	1	-0.08062	1	12	0.003	195.9	0.0043
Smad2(MAD)/ES-SMAD2-ChIP-Seq(GSE29422)/Homer	CTGTCTGG	1	-0.066	1	502	0.1264	6056.6	0.1344
GATA3(Zf),DR8/iTreg-Gata3-ChIP-Seq(GSE20898)/Homer	AGATSTNDNNDSAGATAASN	1	-0.06072	1	21	0.0053	324.7	0.0072
Atf1(bZIP)/K562-ATF1-ChIP-Seq(GSE31477)/Homer	GATGACGTCA	1	-0.06072	1	312	0.0785	3842.6	0.0853
E-box(bHLH)/Promoter/Homer	SSGGTCACGTGA	1	-0.05403	1	12	0.003	205.7	0.0046
PRDM14(Zf)/H1-PRDM14-ChIP-Seq(GSE22767)/Homer	RGGTCTCTAACY	1	-0.04829	1	92	0.0232	1229.8	0.0273
Smad4(MAD)/ESC-SMAD4-ChIP-Seq(GSE29422)/Homer	VBSYGTCTGG	1	-0.03713	1	501	0.1261	6111.3	0.1357
BMAL1(bHLH)/Liver-Bmal1-ChIP-Seq(GSE39860)/Homer	GNCACGTG	1	-0.03468	1	696	0.1752	8391.7	0.1863
c-Myc(bHLH)/mES-cMyc-ChIP-Seq(GSE11431)/Homer	VVCCACGTGG	1	-0.02978	1	135	0.034	1784.6	0.0396
NRF1(NRF)/MCF7-NRF1-ChIP-Seq(Unpublished)/Homer	CTGCGCATGCGC	1	-0.02977	1	1	0.0003	40.9	0.0009
RAR:RXR(NR),DR5/ES-RAR-ChIP-Seq(GSE56893)/Homer	AGGTCAAGGTCA	1	-0.02875	1	50	0.0126	728.9	0.0162
MafF(bZIP)/HepG2-MafF-ChIP-Seq(GSE31477)/Homer	HWWGTCAGCAWWTTT	1	-0.02663	1	120	0.0302	1607	0.0357
CEBP:CEBP(bZIP)/MEF-Chop-ChIP-Seq(GSE35681)/Homer	NTNATGCAAYMNNHTGMAAY	1	-0.02658	1	51	0.0128	744.1	0.0165
ZBTB12(Zf)/HEK293-ZBTB12.GFP-ChIP-Seq(GSE58341)/Homer	NGNTCTAGAACCNGV	1	-0.02373	1	118	0.0297	1589.5	0.0353
Pax7(Paired,Homeobox),longest/Myoblast-Pax7-ChIP-Seq(GSE25064)/Homer	NTAATTDGCYAATTANNWWD	1	-0.02155	1	7	0.0018	152	0.0034
HIF-1b(HLH)/T47D-HIF1b-ChIP-Seq(GSE59937)/Homer	RTACGTGC	1	-0.01967	1	283	0.0712	3598.3	0.0799
USF1(bHLH)/GM12878-Usf1-ChIP-Seq(GSE32465)/Homer	SGTCACGTGR	1	-0.01929	1	125	0.0315	1687.8	0.0375
Max(bHLH)/K562-Max-ChIP-Seq(GSE31477)/Homer	RCCACGTGGYYN	1	-0.009879	1	192	0.0483	2549.6	0.0566
CHR(?)/Hela-CellCycle-Expression/Homer	SRGTTTCAAA	1	-0.006029	1	215	0.0541	2861.1	0.0635
n-Myc(bHLH)/mES-nMyc-ChIP-Seq(GSE11431)/Homer	VRCCACGTGG	1	-0.00542	1	177	0.0446	2401.5	0.0533
Usf2(bHLH)/C2C12-Usf2-ChIP-Seq(GSE36030)/Homer	GTCACGTGGT	1	-0.004007	1	104	0.0262	1503.7	0.0334
CLOCK(bHLH)/Liver-Clock-ChIP-Seq(GSE39860)/Homer	GHCACGTG	1	-0.003607	1	146	0.0367	2038.8	0.0453
bHLHE40(bHLH)/HepG2-BHLHE40-ChIP-Seq(GSE31477)/Homer	KCACGTGMCN	1	-0.003137	1	64	0.0161	995.5	0.0221
Srebp2(bHLH)/HepG2-Srebp2-ChIP-Seq(GSE31477)/Homer	CGGTCACSCCAC	1	-0.001076	1	61	0.0154	992.7	0.022
Gfi1b(Zf)/HPC7-Gfi1b-ChIP-Seq(GSE22178)/Homer	MAATCACTGC	1	-0.000928	1	304	0.0765	4065.9	0.0903
Pitx1(Homeobox)/Chicken-Pitx1-ChIP-Seq(GSE38910)/Homer	TAATCCCN	1	-0.000124	1	1927	0.485	23154.3	0.514
c-Myc(bHLH)/LNCAP-cMyc-ChIP-Seq(Unpublished)/Homer	VCCACGTG	1	-9.8e-05	1	70	0.0176	1191.9	0.0265
PRDM9(Zf)/Testis-DMC1-ChIP-Seq(GSE35498)/Homer	ADGGYAGYAGCATCT	1	-6.2e-05	1	103	0.0259	1653.8	0.0367
Meis1(Homeobox)/MastCells-Meis1-ChIP-Seq(GSE48085)/Homer	VGCTGWCAVB	1	-6.1e-05	1	658	0.1656	8514.8	0.189
Nkx3.1(Homeobox)/LNCaP-Nkx3.1-ChIP-Seq(GSE28264)/Homer	AAGCACTTAA	1	-2.6e-05	1	1063	0.2676	13355.4	0.2965
THRa(NR)/C17.2-THRa-ChIP-Seq(GSE38347)/Homer	GGTCANYTGAGGWCA	1	-2.2e-05	1	191	0.0481	2844.5	0.0631
CEBP(bZIP)/ThioMac-CEBPb-ChIP-Seq(GSE21512)/Homer	ATTGCGCAAC	1	-1.3e-05	1	260	0.0654	3746.7	0.0832
CRX(Homeobox)/Retina-Crx-ChIP-Seq(GSE20012)/Homer	GCTAATCC	1	-3e-06	1	1098	0.2764	13928.3	0.3092
NPAS2(bHLH)/Liver-NPAS2-ChIP-Seq(GSE39860)/Homer	KCCACGTGAC	1	-2e-06	1	387	0.0974	5439	0.1207
LXRE(NR),DR4/RAW-LXRb.biotin-ChIP-Seq(GSE21512)/Homer	RGGTTACTANAGGTCA	1	0	1	46	0.0116	985.8	0.0219
Mef2b(MADS)/HEK293-Mef2b.V5-ChIP-Seq(GSE67450)/Homer	GCTATTTTTGGM	1	0	1	311	0.0783	4837	0.1074
Mef2a(MADS)/HL1-Mef2a.biotin-ChIP-Seq(GSE21529)/Homer	CYAAAAATAG	1	0	1	164	0.0413	2890.2	0.0642
Nkx2.5(Homeobox)/HL1-Nkx2.5.biotin-ChIP-Seq(GSE21529)/Homer	RRSCACTYAA	1	0	1	913	0.2298	12366.8	0.2745
GSC(Homeobox)/FrogEmbryos-GSC-ChIP-Seq(DRA000576)/Homer	RGGATTAR	1	0	1	626	0.1576	8922.5	0.1981
Nkx2.1(Homeobox)/LungAC-Nkx2.1-ChIP-Seq(GSE43252)/Homer	RSCACTYRAG	1	0	1	1178	0.2965	15911.5	0.3532
Mef2c(MADS)/GM12878-Mef2c-ChIP-Seq(GSE32465)/Homer	DCYAAAAATAGM	1	0	1	162	0.0408	3183.9	0.0707
Bapx1(Homeobox)/VertebralCol-Bapx1-ChIP-Seq(GSE36672)/Homer	TTRAGTGSYK	1	0	1	1008	0.2537	14150	0.3141
GFX(?)/Promoter/Homer	ATTCTCGCGAGA	1	0	1	0	0	28.3	0.0006
Nkx2.2(Homeobox)/NPC-Nkx2.2-ChIP-Seq(GSE61673)/Homer	BTBRAGTGSN	1	0	1	772	0.1943	11330.2	0.2515
OCT:OCT(POU,Homeobox)/NPC-Brn1-ChIP-Seq(GSE35496)/Homer	ATGAATATTCATGAG	1	0	1	0	0	27.5	0.0006
REST-NRSF(Zf)/Jurkat-NRSF-ChIP-Seq/Homer	GGMGCTGTCCATGGTGCTGA	1	0	1	0	0	21.7	0.0005
ZBTB33(Zf)/GM12878-ZBTB33-ChIP-Seq(GSE32465)/Homer	GGVTCTCGCGAGAAC	1	0	1	0	0	41.5	0.0009

## Sheet: MOTIF_Cluster3
Motif Name	Consensus	P-value	Log P-value	q-value (Benjamini)	# of Target Sequences with Motif(of 1141)	% of Target Sequences with Motif	# of Background Sequences with Motif(of 48156)	% of Background Sequences with Motif
Cdx2(Homeobox)/mES-Cdx2-ChIP-Seq(GSE14586)/Homer	GYMATAAAAH	1e-98	-227.6	0	392	0.3436	5200.8	0.108
HOXB13(Homeobox)/ProstateTumor-HOXB13-ChIP-Seq(GSE56288)/Homer	TTTTATKRGG	1e-92	-212.4	0	451	0.3953	7076.4	0.1469
HNF4a(NR),DR1/HepG2-HNF4a-ChIP-Seq(GSE25021)/Homer	CARRGKBCAAAGTYCA	1e-87	-202.3	0	225	0.1972	1888.8	0.0392
HOXA9(Homeobox)/HSC-Hoxa9-ChIP-Seq(GSE33509)/Homer	GGCCATAAATCA	1e-49	-113.4	0	257	0.2252	3940.5	0.0818
Gata4(Zf)/Heart-Gata4-ChIP-Seq(GSE35151)/Homer	NBWGATAAGR	1e-47	-108.7	0	311	0.2726	5545	0.1151
GATA3(Zf)/iTreg-Gata3-ChIP-Seq(GSE20898)/Homer	AGATAASR	1e-47	-108.3	0	421	0.369	8960.1	0.186
HOXD13(Homeobox)/Chicken-Hoxd13-ChIP-Seq(GSE38910)/Homer	NCYAATAAAA	1e-46	-108	0	398	0.3488	8224.3	0.1707
Unknown(Homeobox)/Limb-p300-ChIP-Seq/Homer	SSCMATWAAA	1e-45	-104.3	0	273	0.2393	4584.2	0.0952
Gata2(Zf)/K562-GATA2-ChIP-Seq(GSE18829)/Homer	BBCTTATCTS	1e-39	-91.55	0	218	0.1911	3412.6	0.0708
Gata1(Zf)/K562-GATA1-ChIP-Seq(GSE18829)/Homer	SAGATAAGRV	1e-35	-81.63	0	194	0.17	3016.4	0.0626
Hoxc9(Homeobox)/Ainv15-Hoxc9-ChIP-Seq(GSE21812)/Homer	GGCCATAAATCA	1e-29	-67.52	0	178	0.156	2936.2	0.0609
ELF5(ETS)/T47D-ELF5-ChIP-Seq(GSE30407)/Homer	ACVAGGAAGT	1e-25	-57.78	0	178	0.156	3200.6	0.0664
EHF(ETS)/LoVo-EHF-ChIP-Seq(GSE49402)/Homer	AVCAGGAAGT	1e-22	-52.1	0	257	0.2252	5784	0.1201
Erra(NR)/HepG2-Erra-ChIP-Seq(GSE31477)/Homer	CAAAGGTCAG	1e-22	-51.86	0	373	0.3269	9727	0.2019
PPARE(NR),DR1/3T3L1-Pparg-ChIP-Seq(GSE13511)/Homer	TGACCTTTGCCCCA	1e-18	-43.69	0	190	0.1665	4023.5	0.0835
RXR(NR),DR1/3T3L1-RXR-ChIP-Seq(GSE13511)/Homer	TAGGGCAAAGGTCA	1e-17	-40.01	0	206	0.1805	4674	0.097
ETS1(ETS)/Jurkat-ETS1-ChIP-Seq(GSE17954)/Homer	ACAGGAAGTG	1e-12	-28.1	0	166	0.1455	3944.3	0.0819
IRF1(IRF)/PBMC-IRF1-ChIP-Seq(GSE43036)/Homer	GAAAGTGAAAGT	1e-11	-26.45	0	49	0.0429	645	0.0134
ETV1(ETS)/GIST48-ETV1-ChIP-Seq(GSE22441)/Homer	AACCGGAAGT	1e-11	-25.58	0	203	0.1779	5312.2	0.1103
Hnf1(Homeobox)/Liver-Foxa2-Chip-Seq(GSE25694)/Homer	GGTTAAWCATTAA	1e-11	-25.44	0	64	0.0561	1028.1	0.0213
Etv2(ETS)/ES-ER71-ChIP-Seq(GSE59402)/Homer(0.967)	NNAYTTCCTGHN	1e-10	-24.49	0	156	0.1367	3802.5	0.0789
Lhx2(Homeobox)/HFSC-Lhx2-ChIP-Seq(GSE48068)/Homer	TAATTAGN	1e-10	-24.48	0	258	0.2261	7313.1	0.1518
CEBP(bZIP)/ThioMac-CEBPb-ChIP-Seq(GSE21512)/Homer	ATTGCGCAAC	1e-10	-23.56	0	171	0.1499	4349.9	0.0903
Nanog(Homeobox)/mES-Nanog-ChIP-Seq(GSE11724)/Homer	RGCCATTAAC	1e-10	-23.13	0	647	0.567	22753.6	0.4723
Nkx6.1(Homeobox)/Islet-Nkx6.1-ChIP-Seq(GSE40975)/Homer	GKTAATGR	1e-09	-22.2	0	513	0.4496	17310.9	0.3593
Lhx3(Homeobox)/Neuron-Lhx3-ChIP-Seq(GSE31456)/Homer	ADBTAATTAR	1e-09	-22.19	0	356	0.312	11133.5	0.2311
ERG(ETS)/VCaP-ERG-ChIP-Seq(GSE14097)/Homer	ACAGGAAGTG	1e-09	-21.87	0	234	0.2051	6644	0.1379
TEAD(TEA)/Fibroblast-PU.1-ChIP-Seq(Unpublished)/Homer	YCWGGAATGY	1e-09	-21.42	0	140	0.1227	3442.6	0.0715
IRF2(IRF)/Erythroblas-IRF2-ChIP-Seq(GSE36985)/Homer	GAAASYGAAASY	1e-08	-19.85	0	36	0.0316	473.8	0.0098
EWS:ERG-fusion(ETS)/CADO_ES1-EWS:ERG-ChIP-Seq(SRA014231)/Homer	ATTTCCTGTN	1e-08	-19.15	0	137	0.1201	3469.6	0.072
NF1(CTF)/LNCAP-NF1-ChIP-Seq(Unpublished)/Homer	CYTGGCABNSTGCCAR	1e-08	-18.78	0	71	0.0622	1419.8	0.0295
Pdx1(Homeobox)/Islet-Pdx1-ChIP-Seq(SRA008281)/Homer	YCATYAATCA	1e-08	-18.77	0	191	0.1674	5343.9	0.1109
Atf4(bZIP)/MEF-Atf4-ChIP-Seq(GSE35681)/Homer	MTGATGCAAT	1e-07	-18.27	0	73	0.064	1496.9	0.0311
GABPA(ETS)/Jurkat-GABPa-ChIP-Seq(GSE17954)/Homer	RACCGGAAGT	1e-07	-17.06	0	128	0.1122	3292	0.0683
Chop(bZIP)/MEF-Chop-ChIP-Seq(GSE35681)/Homer	ATTGCATCAT	1e-07	-16.47	0	58	0.0508	1128.5	0.0234
TEAD4(TEA)/Tropoblast-Tead4-ChIP-Seq(GSE37350)/Homer	CCWGGAATGY	1e-06	-14.95	0	138	0.1209	3767.2	0.0782
ISRE(IRF)/ThioMac-LPS-Expression(GSE23622)/Homer	AGTTTCASTTTC	1e-06	-14.79	0	25	0.0219	319.5	0.0066
Fli1(ETS)/CD8-FLI-ChIP-Seq(GSE20898)/Homer	NRYTTCCGGH	1e-06	-14.16	0	141	0.1236	3927.3	0.0815
Lhx1(Homeobox)/EmbryoCarcinoma-Lhx1-ChIP-Seq(GSE70957)/Homer	NNYTAATTAR	1e-06	-13.91	0	253	0.2217	8028.4	0.1667
CEBP:AP1(bZIP)/ThioMac-CEBPb-ChIP-Seq(GSE21512)/Homer	DRTGTTGCAA	1e-05	-13.46	0	142	0.1245	4014.6	0.0833
Isl1(Homeobox)/Neuron-Isl1-ChIP-Seq(GSE31456)/Homer	CTAATKGV	1e-05	-11.94	0.0001	344	0.3015	11772	0.2444
EBF1(EBF)/Near-E2A-ChIP-Seq(GSE21512)/Homer	GTCCCCWGGGGA	1e-05	-11.94	0.0001	136	0.1192	3921.5	0.0814
ZNF692(Zf)/HEK293-ZNF692.GFP-ChIP-Seq(GSE58341)/Homer	GTGGGCCCCA	1e-05	-11.8	0.0001	30	0.0263	506.8	0.0105
SPDEF(ETS)/VCaP-SPDEF-ChIP-Seq(SRA014231)/Homer	ASWTCCTGBT	1e-05	-11.72	0.0001	139	0.1218	4045.6	0.084
TEAD2(TEA)/Py2T-Tead2-ChIP-Seq(GSE55709)/Homer	CCWGGAATGY	0.0001	-10.8	0.0001	92	0.0806	2477.9	0.0514
ELF1(ETS)/Jurkat-ELF1-ChIP-Seq(SRA014231)/Homer	AVCCGGAAGT	0.0001	-10.78	0.0001	61	0.0535	1456.3	0.0302
Hoxb4(Homeobox)/ES-Hoxb4-ChIP-Seq(GSE34014)/Homer	TGATTRATGGCY	0.0001	-10.74	0.0001	42	0.0368	875.8	0.0182
Tlx?(NR)/NPC-H3K4me1-ChIP-Seq(GSE16256)/Homer	CTGGCAGSCTGCCA	0.0001	-10.63	0.0002	65	0.057	1592.7	0.0331
MITF(bHLH)/MastCells-MITF-ChIP-Seq(GSE48085)/Homer	RTCATGTGAC	0.0001	-10.53	0.0002	118	0.1034	3398.8	0.0706
ZFX(Zf)/mES-Zfx-ChIP-Seq(GSE11431)/Homer	AGGCCTRG	0.0001	-10.34	0.0002	173	0.1516	5407.4	0.1122
Foxa2(Forkhead)/Liver-Foxa2-ChIP-Seq(GSE25694)/Homer	CYTGTTTACWYW	0.0001	-10.13	0.0002	145	0.1271	4400.2	0.0913
TR4(NR),DR1/Hela-TR4-ChIP-Seq(GSE24685)/Homer	GAGGTCAAAGGTCA	0.0001	-9.747	0.0004	21	0.0184	328.6	0.0068
Fox:Ebox(Forkhead,bHLH)/Panc1-Foxa2-ChIP-Seq(GSE47459)/Homer	NNNVCTGWGYAAACASN	0.0001	-9.666	0.0004	146	0.128	4481.7	0.093
Stat3+il21(Stat)/CD4-Stat3-ChIP-Seq(GSE19198)/Homer	SVYTTCCNGGAARB	0.0001	-9.299	0.0005	96	0.0841	2723.1	0.0565
EWS:FLI1-fusion(ETS)/SK_N_MC-EWS:FLI1-ChIP-Seq(SRA014231)/Homer	VACAGGAAAT	0.0001	-9.227	0.0006	79	0.0692	2142.9	0.0445
NFY(CCAAT)/Promoter/Homer	RGCCAATSRG	0.001	-9.119	0.0006	111	0.0973	3267.4	0.0678
PU.1:IRF8(ETS:IRF)/pDC-Irf8-ChIP-Seq(GSE66899)/Homer	GGAAGTGAAAST	0.001	-9.105	0.0006	38	0.0333	822.7	0.0171
Tcf3(HMG)/mES-Tcf3-ChIP-Seq(GSE11724)/Homer	ASWTCAAAGG	0.001	-8.814	0.0008	49	0.0429	1176.3	0.0244
ZNF711(Zf)/SHSY5Y-ZNF711-ChIP-Seq(GSE20673)/Homer	AGGCCTAG	0.001	-8.637	0.001	231	0.2025	7802.3	0.162
FOXM1(Forkhead)/MCF7-FOXM1-ChIP-Seq(GSE72977)/Homer	TRTTTACTTW	0.001	-8.604	0.001	200	0.1753	6617.9	0.1374
Myf5(bHLH)/GM-Myf5-ChIP-Seq(GSE24852)/Homer	BAACAGCTGT	0.001	-8.359	0.0012	87	0.0762	2482.3	0.0515
ETS(ETS)/Promoter/Homer	AACCGGAAGT	0.001	-8.334	0.0012	41	0.0359	948.6	0.0197
Nur77(NR)/K562-NR4A1-ChIP-Seq(GSE31363)/Homer	TGACCTTTNCNT	0.001	-8.034	0.0016	38	0.0333	869.7	0.0181
AP-2gamma(AP2)/MCF7-TFAP2C-ChIP-Seq(GSE21234)/Homer	SCCTSAGGSCAW	0.001	-7.779	0.0021	130	0.1139	4084.5	0.0848
Foxo1(Forkhead)/RAW-Foxo1-ChIP-Seq(Fan_et_al.)/Homer	CTGTTTAC	0.001	-7.755	0.0021	274	0.2401	9607.4	0.1994
MyoG(bHLH)/C2C12-MyoG-ChIP-Seq(GSE36024)/Homer	AACAGCTG	0.001	-7.722	0.0021	124	0.1087	3869.5	0.0803
RFX(HTH)/K562-RFX3-ChIP-Seq(SRA012198)/Homer	CGGTTGCCATGGCAAC	0.001	-7.084	0.004	14	0.0123	216.3	0.0045
Tcf12(bHLH)/GM12878-Tcf12-ChIP-Seq(GSE32465)/Homer	VCAGCTGYTG	0.01	-6.893	0.0048	113	0.099	3552	0.0737
Stat3(Stat)/mES-Stat3-ChIP-Seq(GSE11431)/Homer	CTTCCGGGAA	0.01	-6.832	0.005	63	0.0552	1765.6	0.0367
bHLHE40(bHLH)/HepG2-BHLHE40-ChIP-Seq(GSE31477)/Homer	KCACGTGMCN	0.01	-6.673	0.0058	33	0.0289	778.8	0.0162
FOXA1(Forkhead)/LNCAP-FOXA1-ChIP-Seq(GSE27824)/Homer	WAAGTAAACA	0.01	-6.648	0.0058	226	0.1981	7894.4	0.1639
Smad3(MAD)/NPC-Smad3-ChIP-Seq(GSE36673)/Homer	TWGTCTGV	0.01	-6.536	0.0064	339	0.2971	12409.4	0.2576
HNF6(Homeobox)/Liver-Hnf6-ChIP-Seq(ERP000394)/Homer	NTATYGATCH	0.01	-6.491	0.0066	92	0.0806	2824	0.0586
Maz(Zf)/HepG2-Maz-ChIP-Seq(GSE31477)/Homer	GGGGGGGG	0.01	-6.471	0.0067	136	0.1192	4456.5	0.0925
JunD(bZIP)/K562-JunD-ChIP-Seq/Homer	ATGACGTCATCN	0.01	-6.442	0.0068	13	0.0114	206.8	0.0043
BMYB(HTH)/Hela-BMYB-ChIP-Seq(GSE27030)/Homer	NHAACBGYYV	0.01	-6.234	0.0082	202	0.177	7021.8	0.1458
HOXA2(Homeobox)/mES-Hoxa2-ChIP-Seq(Donaldson_et_al.)/Homer	GYCATCMATCAT	0.01	-6.15	0.0088	19	0.0167	377.6	0.0078
IRF4(IRF)/GM12878-IRF4-ChIP-Seq(GSE32465)/Homer	ACTGAAACCA	0.01	-6.145	0.0088	71	0.0622	2101.5	0.0436
PRDM1(Zf)/Hela-PRDM1-ChIP-Seq(GSE31477)/Homer	ACTTTCACTTTC	0.01	-5.94	0.0106	91	0.0798	2843.9	0.059
PU.1-IRF(ETS:IRF)/Bcell-PU.1-ChIP-Seq(GSE21512)/Homer	MGGAAGTGAAAC	0.01	-5.665	0.0138	179	0.1569	6214.5	0.129
FOXA1(Forkhead)/MCF7-FOXA1-ChIP-Seq(GSE26831)/Homer	WAAGTAAACA	0.01	-5.592	0.0147	191	0.1674	6693.3	0.1389
CArG(MADS)/PUER-Srf-ChIP-Seq(Sullivan_et_al.)/Homer	CCATATATGGNM	0.01	-5.586	0.0147	54	0.0473	1548.2	0.0321
Rbpj1(?)/Panc1-Rbpj1-ChIP-Seq(GSE47459)/Homer	HTTTCCCASG	0.01	-5.53	0.0152	180	0.1578	6274.2	0.1302
ETS:RUNX(ETS,Runt)/Jurkat-RUNX1-ChIP-Seq(GSE17954)/Homer	RCAGGATGTGGT	0.01	-5.45	0.0163	15	0.0131	287.8	0.006
Ets1-distal(ETS)/CD4+-PolII-ChIP-Seq(Barski_et_al.)/Homer	MACAGGAAGT	0.01	-5.41	0.0168	42	0.0368	1147.3	0.0238
Esrrb(NR)/mES-Esrrb-ChIP-Seq(GSE11431)/Homer	KTGACCTTGA	0.01	-5.3	0.0185	88	0.0771	2801.4	0.0582
NF1-halfsite(CTF)/LNCaP-NF1-ChIP-Seq(Unpublished)/Homer	YTGCCAAG	0.01	-5.188	0.0205	219	0.1919	7863	0.1632
PU.1(ETS)/ThioMac-PU.1-ChIP-Seq(GSE21512)/Homer	AGAGGAAGTG	0.01	-5.101	0.0221	66	0.0578	2017.3	0.0419
Atf2(bZIP)/3T3L1-Atf2-ChIP-Seq(GSE56872)/Homer	NRRTGACGTCAT	0.01	-5.057	0.0228	44	0.0386	1241.4	0.0258
KLF10(Zf)/HEK293-KLF10.GFP-ChIP-Seq(GSE58341)/Homer	GGGGGTGTGTCC	0.01	-4.997	0.0239	58	0.0508	1739	0.0361
TCFL2(HMG)/K562-TCF7L2-ChIP-Seq(GSE29196)/Homer	ACWTCAAAGG	0.01	-4.995	0.0239	17	0.0149	361.7	0.0075
Sox10(HMG)/SciaticNerve-Sox3-ChIP-Seq(GSE35132)/Homer	CCWTTGTYYB	0.01	-4.966	0.0242	218	0.1911	7864.1	0.1632
Smad2(MAD)/ES-SMAD2-ChIP-Seq(GSE29422)/Homer	CTGTCTGG	0.01	-4.874	0.0262	160	0.1402	5600.1	0.1162
Nr5a2(NR)/Pancreas-LRH1-ChIP-Seq(GSE34295)/Homer	BTCAAGGTCA	0.01	-4.831	0.0271	90	0.0789	2929.3	0.0608
CEBP:CEBP(bZIP)/MEF-Chop-ChIP-Seq(GSE35681)/Homer	NTNATGCAAYMNNHTGMAAY	0.01	-4.749	0.0291	30	0.0263	786.9	0.0163
USF1(bHLH)/GM12878-Usf1-ChIP-Seq(GSE32465)/Homer	SGTCACGTGR	0.01	-4.694	0.0304	44	0.0386	1269.4	0.0263
Eomes(T-box)/H9-Eomes-ChIP-Seq(GSE26097)/Homer	ATTAACACCT	0.01	-4.674	0.0307	316	0.277	11860.1	0.2462
MyoD(bHLH)/Myotube-MyoD-ChIP-Seq(GSE21614)/Homer	RRCAGCTGYTSY	0.01	-4.615	0.0322	82	0.0719	2656.3	0.0551
CRE(bZIP)/Promoter/Homer	CSGTGACGTCAC	0.1	-4.417	0.0389	19	0.0167	447.4	0.0093
Rfx2(HTH)/LoVo-RFX2-ChIP-Seq(GSE49402)/Homer	GTTGCCATGGCAACM	0.1	-4.353	0.041	12	0.0105	238.4	0.0049
Nr5a2(NR)/mES-Nr5a2-ChIP-Seq(GSE19019)/Homer	BTCAAGGTCA	0.1	-4.123	0.0512	65	0.057	2081.1	0.0432
n-Myc(bHLH)/mES-nMyc-ChIP-Seq(GSE11431)/Homer	VRCCACGTGG	0.1	-4.105	0.0516	65	0.057	2083.2	0.0432
AP-2alpha(AP2)/Hela-AP2alpha-ChIP-Seq(GSE31477)/Homer	ATGCCCTGAGGC	0.1	-4.087	0.052	94	0.0824	3175.5	0.0659
STAT4(Stat)/CD4-Stat4-ChIP-Seq(GSE22104)/Homer	NYTTCCWGGAAR	0.1	-4.062	0.0528	130	0.1139	4565	0.0948
c-Myc(bHLH)/LNCAP-cMyc-ChIP-Seq(Unpublished)/Homer	VCCACGTG	0.1	-4.021	0.0545	35	0.0307	1007.8	0.0209
MYB(HTH)/ERMYB-Myb-ChIPSeq(GSE22095)/Homer	GGCVGTTR	0.1	-3.928	0.0592	219	0.1919	8111.5	0.1684
Tcf4(HMG)/Hct116-Tcf4-ChIP-Seq(SRA012054)/Homer	ASATCAAAGGVA	0.1	-3.915	0.0595	67	0.0587	2179.4	0.0452
Elk1(ETS)/Hela-Elk1-ChIP-Seq(GSE31477)/Homer	HACTTCCGGY	0.1	-3.858	0.0624	50	0.0438	1558.7	0.0324
Tcf21(bHLH)/ArterySmoothMuscle-Tcf21-ChIP-Seq(GSE61369)/Homer	NAACAGCTGG	0.1	-3.835	0.0632	105	0.092	3633.2	0.0754
CLOCK(bHLH)/Liver-Clock-ChIP-Seq(GSE39860)/Homer	GHCACGTG	0.1	-3.813	0.064	51	0.0447	1599.6	0.0332
Atf7(bZIP)/3T3L1-Atf7-ChIP-Seq(GSE56872)/Homer	NGRTGACGTCAY	0.1	-3.797	0.0645	67	0.0587	2193.8	0.0455
X-box(HTH)/NPC-H3K4me1-ChIP-Seq(GSE16256)/Homer	GGTTGCCATGGCAA	0.1	-3.773	0.0654	16	0.014	384	0.008
Sox9(HMG)/Limb-SOX9-ChIP-Seq(GSE73225)/Homer	AGGVNCCTTTGT	0.1	-3.74	0.0671	110	0.0964	3841.4	0.0797
PRDM14(Zf)/H1-PRDM14-ChIP-Seq(GSE22767)/Homer	RGGTCTCTAACY	0.1	-3.626	0.0745	42	0.0368	1290.9	0.0268
Ap4(bHLH)/AML-Tfap4-ChIP-Seq(GSE45738)/Homer	NAHCAGCTGD	0.1	-3.565	0.0785	129	0.1131	4611.1	0.0957
Klf9(Zf)/GBM-Klf9-ChIP-Seq(GSE62211)/Homer	GCCACRCCCACY	0.1	-3.504	0.0827	38	0.0333	1157.2	0.024
GRHL2(CP2)/HBE-GRHL2-ChIP-Seq(GSE46194)/Homer	AAACYKGTTWDACMRGTTTB	0.1	-3.473	0.0846	53	0.0465	1709.9	0.0355
TATA-Box(TBP)/Promoter/Homer	CCTTTTAWAGSC	0.1	-3.469	0.0846	205	0.1797	7651.5	0.1588
ZNF467(Zf)/HEK293-ZNF467.GFP-ChIP-Seq(GSE58341)/Homer	TGGGGAAGGGCM	0.1	-3.445	0.0856	89	0.078	3076.1	0.0639
GFX(?)/Promoter/Homer	ATTCTCGCGAGA	0.1	-3.397	0.089	2	0.0018	12.9	0.0003
c-Jun-CRE(bZIP)/K562-cJun-ChIP-Seq(GSE31477)/Homer	ATGACGTCATCY	0.1	-3.293	0.0979	41	0.0359	1286	0.0267
Rfx1(HTH)/NPC-H3K4me1-ChIP-Seq(GSE16256)/Homer	KGTTGCCATGGCAA	0.1	-3.272	0.0992	24	0.021	680.2	0.0141
Elk4(ETS)/Hela-Elk4-ChIP-Seq(GSE31477)/Homer	NRYTTCCGGY	0.1	-3.262	0.0993	48	0.0421	1547.1	0.0321
SCL(bHLH)/HPC7-Scl-ChIP-Seq(GSE13511)/Homer	AVCAGCTG	0.1	-3.216	0.1032	487	0.4268	19315	0.4009
Tgif1(Homeobox)/mES-Tgif1-ChIP-Seq(GSE55404)/Homer	YTGWCADY	0.1	-3.157	0.1086	377	0.3304	14759.4	0.3064
Tgif2(Homeobox)/mES-Tgif2-ChIP-Seq(GSE55404)/Homer	TGTCANYT	0.1	-3.077	0.1167	401	0.3514	15778.1	0.3275
Atf1(bZIP)/K562-ATF1-ChIP-Seq(GSE31477)/Homer	GATGACGTCA	0.1	-3.006	0.1243	92	0.0806	3262.1	0.0677
Atoh1(bHLH)/Cerebellum-Atoh1-ChIP-Seq(GSE22111)/Homer	VNRVCAGCTGGY	0.1	-2.987	0.1257	117	0.1025	4246.3	0.0881
Max(bHLH)/K562-Max-ChIP-Seq(GSE31477)/Homer	RCCACGTGGYYN	0.1	-2.912	0.1344	62	0.0543	2118.1	0.044
NF1:FOXA1(CTF,Forkhead)/LNCAP-FOXA1-ChIP-Seq(GSE27824)/Homer	WNTGTTTRYTTTGGCA	0.1	-2.823	0.1458	10	0.0088	237	0.0049
E-box(bHLH)/Promoter/Homer	SSGGTCACGTGA	0.1	-2.784	0.1505	7	0.0061	147	0.0031
FOXP1(Forkhead)/H9-FOXP1-ChIP-Seq(GSE31006)/Homer	NYYTGTTTACHN	0.1	-2.683	0.1653	70	0.0613	2460.1	0.0511
Zfp809(Zf)/ES-Zfp809-ChIP-Seq(GSE70799)/Homer	GGGGCTYGKCTGGGA	0.1	-2.652	0.1691	26	0.0228	801.4	0.0166
ZNF189(Zf)/HEK293-ZNF189.GFP-ChIP-Seq(GSE58341)/Homer	TGGAACAGMA	0.1	-2.627	0.1721	89	0.078	3211.9	0.0667
VDR(NR),DR3/GM10855-VDR+vitD-ChIP-Seq(GSE22484)/Homer	ARAGGTCANWGAGTTCANNN	0.1	-2.626	0.1721	24	0.021	731.1	0.0152
Oct4:Sox17(POU,Homeobox,HMG)/F9-Sox17-ChIP-Seq(GSE44553)/Homer	CCATTGTATGCAAAT	0.1	-2.592	0.1756	24	0.021	734.7	0.0153
Egr2(Zf)/Thymocytes-Egr2-ChIP-Seq(GSE34254)/Homer	NGCGTGGGCGGR	0.1	-2.584	0.1757	14	0.0123	382.2	0.0079
Bcl6(Zf)/Liver-Bcl6-ChIP-Seq(GSE31578)/Homer	NNNCTTTCCAGGAAA	0.1	-2.578	0.1757	158	0.1385	5971.5	0.124
Rfx5(HTH)/GM12878-Rfx5-ChIP-Seq(GSE31477)/Homer	SCCTAGCAACAG	0.1	-2.567	0.1762	38	0.0333	1254	0.026
c-Myc(bHLH)/mES-cMyc-ChIP-Seq(GSE11431)/Homer	VVCCACGTGG	0.1	-2.544	0.179	46	0.0403	1558.9	0.0324
GATA(Zf),IR3/iTreg-Gata3-ChIP-Seq(GSE20898)/Homer	NNNNNBAGATAWYATCTVHN	0.1	-2.458	0.1937	24	0.021	746.3	0.0155
AMYB(HTH)/Testes-AMYB-ChIP-Seq(GSE44588)/Homer	TGGCAGTTGG	0.1	-2.43	0.1978	182	0.1595	6980.5	0.1449
FoxL2(Forkhead)/Ovary-FoxL2-ChIP-Seq(GSE60858)/Homer	WWTRTAAACAVG	0.1	-2.34	0.2149	150	0.1315	5708.9	0.1185
BMAL1(bHLH)/Liver-Bmal1-ChIP-Seq(GSE39860)/Homer	GNCACGTG	1	-2.276	0.2275	189	0.1656	7308.7	0.1517
Ascl1(bHLH)/NeuralTubes-Ascl1-ChIP-Seq(GSE55840)/Homer	NNVVCAGCTGBN	1	-2.215	0.2402	165	0.1446	6349.8	0.1318
NFkB-p65(RHD)/GM12787-p65-ChIP-Seq(GSE19485)/Homer	WGGGGATTTCCC	1	-2.208	0.2402	55	0.0482	1953.8	0.0406
Tbx20(T-box)/Heart-Tbx20-ChIP-Seq(GSE29636)/Homer	GGTGYTGACAGS	1	-2.105	0.2643	22	0.0193	706.9	0.0147
Olig2(bHLH)/Neuron-Olig2-ChIP-Seq(GSE30882)/Homer	RCCATMTGTT	1	-2.089	0.2669	225	0.1972	8839.5	0.1835
OCT:OCT(POU,Homeobox,IR1)/NPC-Brn2-ChIP-Seq(GSE35496)/Homer	ATGAATWATTCATGA	1	-2.085	0.2669	4	0.0035	80.9	0.0017
Brachyury(T-box)/Mesoendoderm-Brachyury-ChIP-exo(GSE54963)/Homer	ANTTMRCASBNNNGTGYKAAN	1	-2.063	0.2703	33	0.0289	1125.6	0.0234
EKLF(Zf)/Erythrocyte-Klf1-ChIP-Seq(GSE20478)/Homer	NWGGGTGTGGCY	1	-2.061	0.2703	24	0.021	785.2	0.0163
Foxh1(Forkhead)/hESC-FOXH1-ChIP-Seq(GSE29422)/Homer	NNTGTGGATTSS	1	-2.01	0.2811	80	0.0701	2975.8	0.0618
STAT5(Stat)/mCD4+-Stat5-ChIP-Seq(GSE12346)/Homer	RTTTCTNAGAAA	1	-1.981	0.2875	41	0.0359	1444.1	0.03
GATA3(Zf),DR4/iTreg-Gata3-ChIP-Seq(GSE20898)/Homer	AGATGKDGAGATAAG	1	-1.949	0.2951	15	0.0131	463.6	0.0096
SpiB(ETS)/OCILY3-SPIB-ChIP-Seq(GSE56857)/Homer	AAAGRGGAAGTG	1	-1.946	0.2951	29	0.0254	987.2	0.0205
PBX1(Homeobox)/MCF7-PBX1-ChIP-Seq(GSE28007)/Homer	GSCTGTCACTCA	1	-1.92	0.2997	9	0.0079	251.7	0.0052
ZBTB12(Zf)/HEK293-ZBTB12.GFP-ChIP-Seq(GSE58341)/Homer	NGNTCTAGAACCNGV	1	-1.882	0.3095	43	0.0377	1537.6	0.0319
Egr1(Zf)/K562-Egr1-ChIP-Seq(GSE32465)/Homer	TGCGTGGGYG	1	-1.873	0.3103	53	0.0465	1931.9	0.0401
DMRT1(DM)/Testis-DMRT1-ChIP-Seq(GSE64892)/Homer	TWGHWACAWTGTWDC	1	-1.857	0.3134	38	0.0333	1346.7	0.028
HIF2a(bHLH)/785_O-HIF2a-ChIP-Seq(GSE34871)/Homer	GCACGTACCC	1	-1.833	0.319	28	0.0245	963.3	0.02
GATA(Zf),IR4/iTreg-Gata3-ChIP-Seq(GSE20898)/Homer	NAGATWNBNATCTNN	1	-1.812	0.3236	11	0.0096	329.1	0.0068
FXR(NR),IR1/Liver-FXR-ChIP-Seq(Chong_et_al.)/Homer	AGGTCANTGACCTB	1	-1.793	0.3277	42	0.0368	1512.5	0.0314
CTCF-SatelliteElement(Zf?)/CD4+-CTCF-ChIP-Seq(Barski_et_al.)/Homer	TGCAGTTCCMVNWRTGGCCA	1	-1.785	0.3283	2	0.0018	31.8	0.0007
bZIP:IRF(bZIP,IRF)/Th17-BatF-ChIP-Seq(GSE39756)/Homer	NAGTTTCABTHTGACTNW	1	-1.77	0.3313	63	0.0552	2347.1	0.0487
Six1(Homeobox)/Myoblast-Six1-ChIP-Chip(GSE20150)/Homer	GKVTCADRTTWC	1	-1.762	0.332	31	0.0272	1088.9	0.0226
DMRT6(DM)/Testis-DMRT6-ChIP-Seq(GSE60440)/Homer	YDGHTACAWTGTADC	1	-1.759	0.332	29	0.0254	1011.5	0.021
EBF(EBF)/proBcell-EBF-ChIP-Seq(GSE21978)/Homer	DGTCCCYRGGGA	1	-1.721	0.3417	21	0.0184	709.4	0.0147
ZNF382(Zf)/HEK293-ZNF382.GFP-ChIP-Seq(GSE58341)/Homer	GNCTGTASTRNTGBCTCHTT	1	-1.709	0.3437	4	0.0035	93.6	0.0019
PAX3:FKHR-fusion(Paired,Homeobox)/Rh4-PAX3:FKHR-ChIP-Seq(GSE19063)/Homer	ACCRTGACTAATTNN	1	-1.653	0.3616	27	0.0237	948.8	0.0197
HIF-1b(HLH)/T47D-HIF1b-ChIP-Seq(GSE59937)/Homer	RTACGTGC	1	-1.65	0.3616	88	0.0771	3379.6	0.0702
STAT6(Stat)/CD4-Stat6-ChIP-Seq(GSE22104)/Homer	ABTTCYYRRGAA	1	-1.598	0.3775	67	0.0587	2544.6	0.0528
Smad4(MAD)/ESC-SMAD4-ChIP-Seq(GSE29422)/Homer	VBSYGTCTGG	1	-1.562	0.3891	140	0.1227	5525.4	0.1147
RARg(NR)/ES-RARg-ChIP-Seq(GSE30538)/Homer	AGGTCAAGGTCA	1	-1.559	0.3891	5	0.0044	133.6	0.0028
Sox4(HMG)/proB-Sox4-ChIP-Seq(GSE50066)/Homer	YCTTTGTTCC	1	-1.541	0.3925	101	0.0885	3936.1	0.0817
Sox6(HMG)/Myotubes-Sox6-ChIP-Seq(GSE32627)/Homer	CCATTGTTNY	1	-1.538	0.3925	209	0.1832	8378.7	0.1739
KLF5(Zf)/LoVo-KLF5-ChIP-Seq(GSE49402)/Homer	DGGGYGKGGC	1	-1.531	0.3925	120	0.1052	4715.3	0.0979
Unknown-ESC-element(?)/mES-Nanog-ChIP-Seq(GSE11724)/Homer	CACAGCAGGGGG	1	-1.526	0.3925	58	0.0508	2199	0.0456
Usf2(bHLH)/C2C12-Usf2-ChIP-Seq(GSE36030)/Homer	GTCACGTGGT	1	-1.519	0.3925	32	0.028	1163.4	0.0241
NFkB-p65-Rel(RHD)/ThioMac-LPS-Expression(GSE23622)/Homer	GGAAATTCCC	1	-1.425	0.4288	7	0.0061	212.7	0.0044
Pknox1(Homeobox)/ES-Prep1-ChIP-Seq(GSE63282)/Homer	SCTGTCAVTCAV	1	-1.39	0.4413	22	0.0193	789.8	0.0164
STAT1(Stat)/HelaS3-STAT1-ChIP-Seq(GSE12782)/Homer	NATTTCCNGGAAAT	1	-1.366	0.4498	35	0.0307	1308.4	0.0272
Sox2(HMG)/mES-Sox2-ChIP-Seq(GSE11431)/Homer	BCCATTGTTC	1	-1.326	0.4655	108	0.0947	4288.4	0.089
NPAS2(bHLH)/Liver-NPAS2-ChIP-Seq(GSE39860)/Homer	KCCACGTGAC	1	-1.316	0.4674	114	0.0999	4538.7	0.0942
GFY-Staf(?,Zf)/Promoter/Homer	RACTACAATTCCCAGAAKGC	1	-1.308	0.4685	4	0.0035	111.6	0.0023
ZNF143|STAF(Zf)/CUTLL-ZNF143-ChIP-Seq(GSE29600)/Homer	ATTTCCCAGVAKSCY	1	-1.283	0.478	33	0.0289	1243.3	0.0258
Pax7(Paired,Homeobox),long/Myoblast-Pax7-ChIP-Seq(GSE25064)/Homer	TAATCHGATTAC	1	-1.27	0.4816	6	0.0053	186.3	0.0039
MafA(bZIP)/Islet-MafA-ChIP-Seq(GSE30298)/Homer	TGCTGACTCA	1	-1.264	0.4821	74	0.0649	2912.9	0.0605
ETS:E-box(ETS,bHLH)/HPC7-Scl-ChIP-Seq(GSE22178)/Homer	AGGAARCAGCTG	1	-1.245	0.4886	11	0.0096	378.2	0.0078
PAX6(Paired,Homeobox)/Forebrain-Pax6-ChIP-Seq(GSE66961)/Homer	NGTGTTCAVTSAAGCGKAAA	1	-1.239	0.4887	10	0.0088	340	0.0071
ZNF165(Zf)/WHIM12-ZNF165-ChIP-Seq(GSE65937)/Homer	AAGGKGRCGCAGGCA	1	-1.232	0.4896	13	0.0114	457.1	0.0095
ERE(NR),IR3/MCF7-ERa-ChIP-Seq(Unpublished)/Homer	VAGGTCACNSTGACC	1	-1.176	0.5154	25	0.0219	941.2	0.0195
ZBTB33(Zf)/GM12878-ZBTB33-ChIP-Seq(GSE32465)/Homer	GGVTCTCGCGAGAAC	1	-1.157	0.5225	2	0.0018	48.3	0.001
Zic(Zf)/Cerebellum-ZIC1.2-ChIP-Seq(GSE60731)/Homer	CCTGCTGAGH	1	-1.107	0.5464	73	0.064	2917.8	0.0606
Sox15(HMG)/CPA-Sox15-ChIP-Seq(GSE62909)/Homer	RAACAATGGN	1	-1.051	0.575	138	0.1209	5633.5	0.1169
ZNF264(Zf)/HEK293-ZNF264.GFP-ChIP-Seq(GSE58341)/Homer	RGGGCACTAACY	1	-1.022	0.5888	59	0.0517	2365.8	0.0491
PR(NR)/T47D-PR-ChIP-Seq(GSE31130)/Homer	VAGRACAKNCTGTBC	1	-1.014	0.5907	234	0.2051	9662.4	0.2006
HIF-1a(bHLH)/MCF7-HIF1a-ChIP-Seq(GSE28352)/Homer	TACGTGCV	1	-1.006	0.5922	18	0.0158	687.4	0.0143
RORgt(NR)/EL4-RORgt.Flag-ChIP-Seq(GSE56019)/Homer	AAYTAGGTCA	1	-0.9924	0.5972	13	0.0114	487.8	0.0101
IRF:BATF(IRF:bZIP)/pDC-Irf8-ChIP-Seq(GSE66899)/Homer	CTTTCANTATGACTV	1	-0.9486	0.6208	16	0.014	615.4	0.0128
ZSCAN22(Zf)/HEK293-ZSCAN22.GFP-ChIP-Seq(GSE58341)/Homer	SMCAGTCWGAKGGAGGAGGC	1	-0.8695	0.6685	7	0.0061	260.2	0.0054
AR-halfsite(NR)/LNCaP-AR-ChIP-Seq(GSE27824)/Homer	CCAGGAACAG	1	-0.8517	0.6772	394	0.3453	16491.9	0.3423
NeuroD1(bHLH)/Islet-NeuroD1-ChIP-Seq(GSE30298)/Homer	GCCATCTGTT	1	-0.8456	0.678	76	0.0666	3131.9	0.065
Tbox:Smad(T-box,MAD)/ESCd5-Smad2_3-ChIP-Seq(GSE29422)/Homer	AGGTGHCAGACA	1	-0.8357	0.6814	16	0.014	634.3	0.0132
GFY(?)/Promoter/Homer	ACTACAATTCCC	1	-0.8265	0.6843	6	0.0053	224	0.0047
Sox3(HMG)/NPC-Sox3-ChIP-Seq(GSE33059)/Homer	CCWTTGTY	1	-0.8144	0.6892	216	0.1893	9023.9	0.1873
Pbx3(Homeobox)/GM12878-PBX3-ChIP-Seq(GSE32465)/Homer	SCTGTCAMTCAN	1	-0.7892	0.7033	20	0.0175	809.7	0.0168
PAX5(Paired,Homeobox),condensed/GM12878-PAX5-ChIP-Seq(GSE32465)/Homer	GTCACGCTCSCTGM	1	-0.7856	0.7033	8	0.007	311.2	0.0065
ZNF322(Zf)/HEK293-ZNF322.GFP-ChIP-Seq(GSE58341)/Homer	GAGCCTGGTACTGWGCCTGR	1	-0.7179	0.7481	27	0.0237	1119.3	0.0232
E2F1(E2F)/Hela-E2F1-ChIP-Seq(GSE22478)/Homer	CWGGCGGGAA	1	-0.696	0.761	12	0.0105	492.2	0.0102
RUNX(Runt)/HPC7-Runx1-ChIP-Seq(GSE22178)/Homer	SAAACCACAG	1	-0.6463	0.7959	64	0.0561	2707.4	0.0562
KLF14(Zf)/HEK293-KLF14.GFP-ChIP-Seq(GSE58341)/Homer	RGKGGGCGKGGC	1	-0.6406	0.7967	154	0.135	6519.7	0.1353
ZNF528(Zf)/HEK293-ZNF528.GFP-ChIP-Seq(GSE58341)/Homer	AGAAATGACTTCCCT	1	-0.6117	0.8162	1	0.0009	33.7	0.0007
Arnt:Ahr(bHLH)/MCF7-Arnt-ChIP-Seq(Lo_et_al.)/Homer	TBGCACGCAA	1	-0.6034	0.8192	43	0.0377	1833.3	0.0381
HEB(bHLH)/mES-Heb-ChIP-Seq(GSE53233)/Homer	VCAGCTGBNN	1	-0.5634	0.8486	209	0.1832	8904.9	0.1848
E2A(bHLH)/proBcell-E2A-ChIP-Seq(GSE21978)/Homer	DNRCAGCTGY	1	-0.5586	0.8487	166	0.1455	7084.4	0.1471
Pit1+1bp(Homeobox)/GCrat-Pit1-ChIP-Seq(GSE58009)/Homer	ATGCATAATTCA	1	-0.5537	0.8489	56	0.0491	2408.6	0.05
GATA3(Zf),DR8/iTreg-Gata3-ChIP-Seq(GSE20898)/Homer	AGATSTNDNNDSAGATAASN	1	-0.5503	0.8489	7	0.0061	303.8	0.0063
RAR:RXR(NR),DR5/ES-RAR-ChIP-Seq(GSE56893)/Homer	RGGTCADNNAGAGGTCAV	1	-0.5476	0.8489	2	0.0018	82.8	0.0017
Mef2d(MADS)/Retina-Mef2d-ChIP-Seq(GSE61391)/Homer	GCTATTTTTAGC	1	-0.5435	0.8489	28	0.0245	1214	0.0252
RUNX2(Runt)/PCa-RUNX2-ChIP-Seq(GSE33889)/Homer	NWAACCACADNN	1	-0.5133	0.8678	80	0.0701	3455	0.0717
EBNA1(EBV-virus)/Raji-EBNA1-ChIP-Seq(GSE30709)/Homer	GGYAGCAYDTGCTDCCCNNN	1	-0.4904	0.884	1	0.0009	40.2	0.0008
Mouse_Recombination_Hotspot(Zf)/Testis-DMC1-ChIP-Seq(GSE24438)/Homer	ACTYKNATTCGTGNTACTTC	1	-0.4827	0.8868	7	0.0061	315.3	0.0065
RUNX-AML(Runt)/CD4+-PolII-ChIP-Seq(Barski_et_al.)/Homer	GCTGTGGTTW	1	-0.4555	0.9072	68	0.0596	2973.6	0.0617
MafK(bZIP)/C2C12-MafK-ChIP-Seq(GSE36030)/Homer	GCTGASTCAGCA	1	-0.4478	0.91	16	0.014	722	0.015
ZNF317(Zf)/HEK293-ZNF317.GFP-ChIP-Seq(GSE58341)/Homer	GTCWGCTGTYYCTCT	1	-0.4468	0.91	7	0.0061	322.5	0.0067
Ptf1a(bHLH)/Panc1-Ptf1a-ChIP-Seq(GSE47459)/Homer	ACAGCTGTTN	1	-0.444	0.91	279	0.2445	11985.3	0.2488
Sp1(Zf)/Promoter/Homer	GGCCCCGCCCCC	1	-0.4159	0.9272	14	0.0123	643.8	0.0134
STAT6(Stat)/Macrophage-Stat6-ChIP-Seq(GSE38377)/Homer	TTCCKNAGAA	1	-0.4127	0.9272	56	0.0491	2480.4	0.0515
HRE(HSF)/HepG2-HSF1-ChIP-Seq(GSE31477)/Homer	BSTTCTRGAABVTTCYAGAA	1	-0.4086	0.9272	10	0.0088	466.5	0.0097
NRF(NRF)/Promoter/Homer	STGCGCATGCGC	1	-0.4041	0.9272	5	0.0044	240	0.005
T1ISRE(IRF)/ThioMac-Ifnb-Expression/Homer	ACTTTCGTTTCT	1	-0.365	0.9587	1	0.0009	50.4	0.001
MafF(bZIP)/HepG2-MafF-ChIP-Seq(GSE31477)/Homer	HWWGTCAGCAWWTTT	1	-0.3549	0.9642	37	0.0324	1684.7	0.035
NFkB-p50,p52(RHD)/Monocyte-p50-ChIP-Chip(Schreiber_et_al.)/Homer	GGGGGAATCCCC	1	-0.3532	0.9642	7	0.0061	343.4	0.0071
Meis1(Homeobox)/MastCells-Meis1-ChIP-Seq(GSE48085)/Homer	VGCTGWCAVB	1	-0.3425	0.9679	161	0.1411	7059.5	0.1465
Fra1(bZIP)/BT549-Fra1-ChIP-Seq(GSE46166)/Homer	NNATGASTCATH	1	-0.34	0.9679	53	0.0465	2394.4	0.0497
ZNF519(Zf)/HEK293-ZNF519.GFP-ChIP-Seq(GSE58341)/Homer	GAGSCCGAGC	1	-0.3363	0.9679	14	0.0123	669.8	0.0139
p53(p53)/Saos-p53-ChIP-Seq(GSE15780)/Homer	RRCATGYCYRGRCATGYYYN	1	-0.3177	0.9755	6	0.0053	306	0.0064
p53(p53)/Saos-p53-ChIP-Seq/Homer	RRCATGYCYRGRCATGYYYN	1	-0.3177	0.9755	6	0.0053	306	0.0064
ZBTB18(Zf)/HEK293-ZBTB18.GFP-ChIP-Seq(GSE58341)/Homer	AACATCTGGA	1	-0.3104	0.9786	41	0.0359	1886.8	0.0392
OCT4-SOX2-TCF-NANOG(POU,Homeobox,HMG)/mES-Oct4-ChIP-Seq(GSE11431)/Homer	ATTTGCATAACAATG	1	-0.3034	0.9813	24	0.021	1134.8	0.0236
OCT:OCT(POU,Homeobox)/NPC-Brn1-ChIP-Seq(GSE35496)/Homer	ATGAATATTCATGAG	1	-0.2998	0.9813	1	0.0009	57.8	0.0012
Oct6(POU,Homeobox)/NPC-Oct6-ChIP-Seq(GSE35496)/Homer	WATGCAAATGAG	1	-0.2924	0.984	54	0.0473	2471.1	0.0513
THRa(NR)/C17.2-THRa-ChIP-Seq(GSE38347)/Homer	GGTCANYTGAGGWCA	1	-0.2843	0.9879	52	0.0456	2389.2	0.0496
ZNF415(Zf)/HEK293-ZNF415.GFP-ChIP-Seq(GSE58341)/Homer	GRTGMTRGAGCC	1	-0.2839	0.9879	38	0.0333	1770.8	0.0368
Srebp1a(bHLH)/HepG2-Srebp1a-ChIP-Seq(GSE31477)/Homer	RTCACSCCAY	1	-0.275	0.989	21	0.0184	1013.7	0.021
Klf4(Zf)/mES-Klf4-ChIP-Seq(GSE11431)/Homer	GCCACACCCA	1	-0.2725	0.989	31	0.0272	1465.8	0.0304
HRE(HSF)/Striatum-HSF1-ChIP-Seq(GSE38000)/Homer	TTCTAGAABNTTCTA	1	-0.266	0.9898	17	0.0149	835.3	0.0173
p63(p53)/Keratinocyte-p63-ChIP-Seq(GSE17611)/Homer	NNDRCATGYCYNRRCATGYH	1	-0.2628	0.9898	26	0.0228	1246.7	0.0259
NFAT(RHD)/Jurkat-NFATC1-ChIP-Seq(Jolma_et_al.)/Homer	ATTTTCCATT	1	-0.2578	0.99	96	0.0841	4340.7	0.0901
GATA:SCL(Zf,bHLH)/Ter119-SCL-ChIP-Seq(GSE18720)/Homer	CRGCTGBNGNSNNSAGATAA	1	-0.25	0.9937	9	0.0079	469.9	0.0098
FOXA1:AR(Forkhead,NR)/LNCAP-AR-ChIP-Seq(GSE27824)/Homer	AGTAAACAAAAAAGAACAND	1	-0.2424	0.9974	8	0.007	425	0.0088
ZNF669(Zf)/HEK293-ZNF669.GFP-ChIP-Seq(GSE58341)/Homer	GARTGGTCATCGCCC	1	-0.2366	0.9991	3	0.0026	177.7	0.0037
BATF(bZIP)/Th17-BATF-ChIP-Seq(GSE39756)/Homer	DATGASTCAT	1	-0.2349	0.9991	64	0.0561	2961	0.0615
ZNF675(Zf)/HEK293-ZNF675.GFP-ChIP-Seq(GSE58341)/Homer	ARGAGGMCAAAATGW	1	-0.2335	0.9991	12	0.0105	618.9	0.0128
Tbet(T-box)/CD8-Tbet-ChIP-Seq(GSE33802)/Homer	AGGTGTGAAM	1	-0.2293	0.9991	125	0.1096	5636.4	0.117
Znf263(Zf)/K562-Znf263-ChIP-Seq(GSE31477)/Homer	CVGTSCTCCC	1	-0.2291	0.9991	160	0.1402	7154.2	0.1485
BORIS(Zf)/K562-CTCFL-ChIP-Seq(GSE32465)/Homer	CNNBRGCGCCCCCTGSTGGC	1	-0.2273	0.9991	9	0.0079	478	0.0099
Brn1(POU,Homeobox)/NPC-Brn1-ChIP-Seq(GSE35496)/Homer	TATGCWAATBAV	1	-0.2211	0.9991	39	0.0342	1860.9	0.0386
GRE(NR),IR3/A549-GR-ChIP-Seq(GSE32465)/Homer	NRGVACABNVTGTYCY	1	-0.2094	0.9991	7	0.0061	388.2	0.0081
Pax7(Paired,Homeobox)/Myoblast-Pax7-ChIP-Seq(GSE25064)/Homer	TAATCAATTA	1	-0.1964	1	13	0.0114	684.6	0.0142
RAR:RXR(NR),DR5/ES-RAR-ChIP-Seq(GSE56893)/Homer	AGGTCAAGGTCA	1	-0.1948	1	10	0.0088	541.1	0.0112
E2F6(E2F)/Hela-E2F6-ChIP-Seq(GSE31477)/Homer	GGCGGGAARN	1	-0.1932	1	26	0.0228	1292.5	0.0268
Pax8(Paired,Homeobox)/Thyroid-Pax8-ChIP-Seq(GSE26938)/Homer	GTCATGCHTGRCTGS	1	-0.189	1	28	0.0245	1387	0.0288
Tcfcp2l1(CP2)/mES-Tcfcp2l1-ChIP-Seq(GSE11431)/Homer	NRAACCRGTTYRAACCRGYT	1	-0.185	1	8	0.007	448	0.0093
RUNX1(Runt)/Jurkat-RUNX1-ChIP-Seq(GSE29180)/Homer	AAACCACARM	1	-0.1645	1	96	0.0841	4457.5	0.0925
Srebp2(bHLH)/HepG2-Srebp2-ChIP-Seq(GSE31477)/Homer	CGGTCACSCCAC	1	-0.1515	1	14	0.0123	760.3	0.0158
NFAT:AP1(RHD,bZIP)/Jurkat-NFATC1-ChIP-Seq(Jolma_et_al.)/Homer	SARTGGAAAAWRTGAGTCAB	1	-0.1502	1	15	0.0131	809.1	0.0168
Reverb(NR),DR2/RAW-Reverba.biotin-ChIP-Seq(GSE45914)/Homer	GTRGGTCASTGGGTCA	1	-0.1498	1	10	0.0088	566.4	0.0118
PGR(NR)/EndoStromal-PGR-ChIP-Seq(GSE69539)/Homer	AAGAACATWHTGTTC	1	-0.1462	1	19	0.0167	1003.5	0.0208
E2F4(E2F)/K562-E2F4-ChIP-Seq(GSE31477)/Homer	GGCGGGAAAH	1	-0.1351	1	17	0.0149	917.3	0.019
RBPJ:Ebox(?,bHLH)/Panc1-Rbpj1-ChIP-Seq(GSE47459)/Homer	GGGRAARRGRMCAGMTG	1	-0.1194	1	21	0.0184	1123.1	0.0233
GLI3(Zf)/Limb-GLI3-ChIP-Chip(GSE11077)/Homer	CGTGGGTGGTCC	1	-0.1155	1	6	0.0053	384.1	0.008
Nkx3.1(Homeobox)/LNCaP-Nkx3.1-ChIP-Seq(GSE28264)/Homer	AAGCACTTAA	1	-0.0988	1	293	0.2568	13184.7	0.2737
AP-1(bZIP)/ThioMac-PU.1-ChIP-Seq(GSE21512)/Homer	VTGACTCATC	1	-0.09198	1	66	0.0578	3244.7	0.0674
Otx2(Homeobox)/EpiLC-Otx2-ChIP-Seq(GSE56098)/Homer	NYTAATCCYB	1	-0.08322	1	105	0.092	5020	0.1042
ARE(NR)/LNCAP-AR-ChIP-Seq(GSE27824)/Homer	RGRACASNSTGTYCYB	1	-0.08002	1	13	0.0114	776.2	0.0161
Nrf2(bZIP)/Lymphoblast-Nrf2-ChIP-Seq(GSE37589)/Homer	HTGCTGAGTCAT	1	-0.0797	1	2	0.0018	178.1	0.0037
ZNF41(Zf)/HEK293-ZNF41.GFP-ChIP-Seq(GSE58341)/Homer	CCTCATGGTGYCYTWYTCCCTTGTG	1	-0.06933	1	1	0.0009	115	0.0024
Atf3(bZIP)/GBM-ATF3-ChIP-Seq(GSE33912)/Homer	DATGASTCATHN	1	-0.06525	1	58	0.0508	2941.7	0.0611
Jun-AP1(bZIP)/K562-cJun-ChIP-Seq(GSE31477)/Homer	GATGASTCATCN	1	-0.05846	1	13	0.0114	807	0.0168
Fosl2(bZIP)/3T3L1-Fosl2-ChIP-Seq(GSE56872)/Homer	NATGASTCABNN	1	-0.05746	1	20	0.0175	1160.1	0.0241
Gfi1b(Zf)/HPC7-Gfi1b-ChIP-Seq(GSE22178)/Homer	MAATCACTGC	1	-0.05303	1	76	0.0666	3804.3	0.079
Bach1(bZIP)/K562-Bach1-ChIP-Seq(GSE31477)/Homer	AWWNTGCTGAGTCAT	1	-0.05125	1	2	0.0018	200.7	0.0042
E2F7(E2F)/Hela-E2F7-ChIP-Seq(GSE32673)/Homer	VDTTTCCCGCCA	1	-0.05023	1	2	0.0018	201.8	0.0042
PRDM9(Zf)/Testis-DMC1-ChIP-Seq(GSE35498)/Homer	ADGGYAGYAGCATCT	1	-0.04169	1	30	0.0263	1688.1	0.035
ZNF136(Zf)/HEK293-ZNF136.GFP-ChIP-Seq(GSE58341)/Homer	YTKGATAHAGTATTCTWGGTNGGCA	1	-0.0414	1	10	0.0088	679.4	0.0141
GRE(NR),IR3/RAW264.7-GRE-ChIP-Seq(Unpublished)/Homer	VAGRACAKWCTGTYC	1	-0.04112	1	12	0.0105	787	0.0163
ZNF416(Zf)/HEK293-ZNF416.GFP-ChIP-Seq(GSE58341)/Homer	WDNCTGGGCA	1	-0.04068	1	154	0.135	7370.3	0.153
CTCF(Zf)/CD4+-CTCF-ChIP-Seq(Barski_et_al.)/Homer	AYAGTGCCMYCTRGTGGCCA	1	-0.04013	1	3	0.0026	279.6	0.0058
E2A(bHLH),near_PU.1/Bcell-PU.1-ChIP-Seq(GSE21512)/Homer	NVCACCTGBN	1	-0.03792	1	151	0.1323	7253.4	0.1506
NRF1(NRF)/MCF7-NRF1-ChIP-Seq(Unpublished)/Homer	CTGCGCATGCGC	1	-0.02961	1	1	0.0009	149.6	0.0031
CHR(?)/Hela-CellCycle-Expression/Homer	SRGTTTCAAA	1	-0.02697	1	73	0.064	3787	0.0786
Pitx1(Homeobox)/Chicken-Pitx1-ChIP-Seq(GSE38910)/Homer	TAATCCCN	1	-0.01221	1	585	0.5127	26280.3	0.5455
LXRE(NR),DR4/RAW-LXRb.biotin-ChIP-Seq(GSE21512)/Homer	RGGTTACTANAGGTCA	1	-0.01217	1	11	0.0096	832.8	0.0173
Phox2a(Homeobox)/Neuron-Phox2a-ChIP-Seq(GSE31456)/Homer	YTAATYNRATTA	1	-0.01105	1	55	0.0482	3073	0.0638
Pax7(Paired,Homeobox),longest/Myoblast-Pax7-ChIP-Seq(GSE25064)/Homer	NTAATTDGCYAATTANNWWD	1	-0.0106	1	2	0.0018	277.2	0.0058
Mef2b(MADS)/HEK293-Mef2b.V5-ChIP-Seq(GSE67450)/Homer	GCTATTTTTGGM	1	-0.01036	1	121	0.106	6167.1	0.128
NF-E2(bZIP)/K562-NFE2-ChIP-Seq(GSE31477)/Homer	GATGACTCAGCA	1	-0.009823	1	1	0.0009	195.3	0.0041
YY1(Zf)/Promoter/Homer	CAAGATGGCGGC	1	-0.009823	1	1	0.0009	195	0.004
Nkx2.1(Homeobox)/LungAC-Nkx2.1-ChIP-Seq(GSE43252)/Homer	RSCACTYRAG	1	-0.007633	1	323	0.2831	15212.7	0.3158
CRX(Homeobox)/Retina-Crx-ChIP-Seq(GSE20012)/Homer	GCTAATCC	1	-0.006247	1	349	0.3059	16390.9	0.3402
Tbx5(T-box)/HL1-Tbx5.biotin-ChIP-Seq(GSE21529)/Homer	AGGTGTCA	1	-0.004423	1	355	0.3111	16732.5	0.3473
Brn2(POU,Homeobox)/NPC-Brn2-ChIP-Seq(GSE35496)/Homer	ATGAATATTC	1	-0.003737	1	6	0.0053	613.2	0.0127
Nkx2.2(Homeobox)/NPC-Nkx2.2-ChIP-Seq(GSE61673)/Homer	BTBRAGTGSN	1	-0.003464	1	214	0.1876	10583	0.2197
Bach2(bZIP)/OCILy7-Bach2-ChIP-Seq(GSE44420)/Homer	TGCTGAGTCA	1	-0.002966	1	6	0.0053	627.6	0.013
Nkx2.5(Homeobox)/HL1-Nkx2.5.biotin-ChIP-Seq(GSE21529)/Homer	RRSCACTYAA	1	-0.002699	1	247	0.2165	12104.4	0.2513
Oct2(POU,Homeobox)/Bcell-Oct2-ChIP-Seq(GSE21512)/Homer	ATATGCAAAT	1	-0.001964	1	27	0.0237	1861.5	0.0386
PAX5(Paired,Homeobox)/GM12878-PAX5-ChIP-Seq(GSE32465)/Homer	GCAGCCAAGCRTGACH	1	-0.001912	1	20	0.0175	1484.7	0.0308
Bapx1(Homeobox)/VertebralCol-Bapx1-ChIP-Seq(GSE36672)/Homer	TTRAGTGSYK	1	-0.001131	1	278	0.2436	13652.9	0.2834
Pit1(Homeobox)/GCrat-Pit1-ChIP-Seq(GSE58009)/Homer	ATGMATATDC	1	-0.00011	1	124	0.1087	7005.8	0.1454
GSC(Homeobox)/FrogEmbryos-GSC-ChIP-Seq(DRA000576)/Homer	RGGATTAR	1	-9.7e-05	1	190	0.1665	10110.5	0.2099
Mef2a(MADS)/HL1-Mef2a.biotin-ChIP-Seq(GSE21529)/Homer	CYAAAAATAG	1	-2.7e-05	1	50	0.0438	3483	0.0723
Oct4(POU,Homeobox)/mES-Oct4-ChIP-Seq(GSE11431)/Homer	ATTTGCATAW	1	-9e-06	1	36	0.0316	2821.5	0.0586
Mef2c(MADS)/GM12878-Mef2c-ChIP-Seq(GSE32465)/Homer	DCYAAAAATAGM	1	-3e-06	1	56	0.0491	4001.3	0.0831
E2F(E2F)/Hela-CellCycle-Expression/Homer	TTSGCGCGAAAA	1	0	1	0	0	78	0.0016
p53(p53)/mES-cMyc-ChIP-Seq(GSE11431)/Homer	ACATGCCCGGGCAT	1	0	1	0	0	75.2	0.0016
REST-NRSF(Zf)/Jurkat-NRSF-ChIP-Seq/Homer	GGMGCTGTCCATGGTGCTGA	1	0	1	0	0	21.5	0.0004
ZFP3(Zf)/HEK293-ZFP3.GFP-ChIP-Seq(GSE58341)/Homer	GGGTTTTGAAGGATGARTAGGAGTT	1	0	1	0	0	24.4	0.0005
ZNF16(Zf)/HEK293-ZNF16.GFP-ChIP-Seq(GSE58341)/Homer	MACCTTCYATGGCTCCCTAKTGCCY	1	0	1	0	0	51.8	0.0011

## Sheet: MOTIF_Cluster2
Motif Name	Consensus	P-value	Log P-value	q-value (Benjamini)	# of Target Sequences with Motif(of 1463)	% of Target Sequences with Motif	# of Background Sequences with Motif(of 48148)	% of Background Sequences with Motif
Fra1(bZIP)/BT549-Fra1-ChIP-Seq(GSE46166)/Homer	NNATGASTCATH	1e-639	-1473	0	846	0.5783	2725.2	0.0566
Atf3(bZIP)/GBM-ATF3-ChIP-Seq(GSE33912)/Homer	DATGASTCATHN	1e-596	-1373	0	880	0.6015	3489.6	0.0725
BATF(bZIP)/Th17-BATF-ChIP-Seq(GSE39756)/Homer	DATGASTCAT	1e-590	-1359	0	866	0.5919	3377.3	0.0702
Fosl2(bZIP)/3T3L1-Fosl2-ChIP-Seq(GSE56872)/Homer	NATGASTCABNN	1e-584	-1346	0	685	0.4682	1612.2	0.0335
AP-1(bZIP)/ThioMac-PU.1-ChIP-Seq(GSE21512)/Homer	VTGACTCATC	1e-543	-1252	0	876	0.5988	3983	0.0827
Jun-AP1(bZIP)/K562-cJun-ChIP-Seq(GSE31477)/Homer	GATGASTCATCN	1e-523	-1206	0	585	0.3999	1190.9	0.0247
Bach2(bZIP)/OCILy7-Bach2-ChIP-Seq(GSE44420)/Homer	TGCTGAGTCA	1e-195	-451.3	0	293	0.2003	926.9	0.0193
NF-E2(bZIP)/K562-NFE2-ChIP-Seq(GSE31477)/Homer	GATGACTCAGCA	1e-67	-156	0	97	0.0663	272.1	0.0057
EHF(ETS)/LoVo-EHF-ChIP-Seq(GSE49402)/Homer	AVCAGGAAGT	1e-54	-126	0	415	0.2837	6196.9	0.1287
ERG(ETS)/VCaP-ERG-ChIP-Seq(GSE14097)/Homer	ACAGGAAGTG	1e-53	-123.4	0	469	0.3206	7565.6	0.1572
Bach1(bZIP)/K562-Bach1-ChIP-Seq(GSE31477)/Homer	AWWNTGCTGAGTCAT	1e-47	-108.3	0	73	0.0499	235.7	0.0049
FOXA1(Forkhead)/MCF7-FOXA1-ChIP-Seq(GSE26831)/Homer	WAAGTAAACA	1e-46	-107.7	0	336	0.2297	4804.6	0.0998
MafK(bZIP)/C2C12-MafK-ChIP-Seq(GSE36030)/Homer	GCTGASTCAGCA	1e-44	-103.5	0	137	0.0936	1031.9	0.0214
ELF5(ETS)/T47D-ELF5-ChIP-Seq(GSE30407)/Homer	ACVAGGAAGT	1e-44	-101.7	0	267	0.1825	3431.7	0.0713
FOXA1(Forkhead)/LNCAP-FOXA1-ChIP-Seq(GSE27824)/Homer	WAAGTAAACA	1e-43	-101.1	0	375	0.2563	5868.4	0.1219
Foxa2(Forkhead)/Liver-Foxa2-ChIP-Seq(GSE25694)/Homer	CYTGTTTACWYW	1e-43	-101.1	0	279	0.1907	3696	0.0768
FOXM1(Forkhead)/MCF7-FOXM1-ChIP-Seq(GSE72977)/Homer	TRTTTACTTW	1e-43	-100.7	0	337	0.2303	4989	0.1036
Nrf2(bZIP)/Lymphoblast-Nrf2-ChIP-Seq(GSE37589)/Homer	HTGCTGAGTCAT	1e-42	-97.81	0	70	0.0478	248.9	0.0052
ETV1(ETS)/GIST48-ETV1-ChIP-Seq(GSE22441)/Homer	AACCGGAAGT	1e-41	-94.49	0	372	0.2543	5974.2	0.1241
Fox:Ebox(Forkhead,bHLH)/Panc1-Foxa2-ChIP-Seq(GSE47459)/Homer	NNNVCTGWGYAAACASN	1e-40	-92.24	0	303	0.2071	4418.9	0.0918
GABPA(ETS)/Jurkat-GABPa-ChIP-Seq(GSE17954)/Homer	RACCGGAAGT	1e-37	-85.54	0	258	0.1763	3573.1	0.0742
Etv2(ETS)/ES-ER71-ChIP-Seq(GSE59402)/Homer(0.967)	NNAYTTCCTGHN	1e-34	-79.34	0	282	0.1928	4256.2	0.0884
Fli1(ETS)/CD8-FLI-ChIP-Seq(GSE20898)/Homer	NRYTTCCGGH	1e-34	-78.91	0	288	0.1969	4405.7	0.0915
EWS:ERG-fusion(ETS)/CADO_ES1-EWS:ERG-ChIP-Seq(SRA014231)/Homer	ATTTCCTGTN	1e-30	-70.45	0	246	0.1681	3661.2	0.0761
ETS1(ETS)/Jurkat-ETS1-ChIP-Seq(GSE17954)/Homer	ACAGGAAGTG	1e-30	-69.32	0	284	0.1941	4571.7	0.095
KLF5(Zf)/LoVo-KLF5-ChIP-Seq(GSE49402)/Homer	DGGGYGKGGC	1e-29	-67.65	0	325	0.2221	5616.2	0.1167
EWS:FLI1-fusion(ETS)/SK_N_MC-EWS:FLI1-ChIP-Seq(SRA014231)/Homer	VACAGGAAAT	1e-25	-58.47	0	175	0.1196	2387.8	0.0496
SPDEF(ETS)/VCaP-SPDEF-ChIP-Seq(SRA014231)/Homer	ASWTCCTGBT	1e-24	-55.62	0	261	0.1784	4429.5	0.092
Ets1-distal(ETS)/CD4+-PolII-ChIP-Seq(Barski_et_al.)/Homer	MACAGGAAGT	1e-22	-51.68	0	114	0.0779	1291.5	0.0268
PU.1(ETS)/ThioMac-PU.1-ChIP-Seq(GSE21512)/Homer	AGAGGAAGTG	1e-21	-49.81	0	167	0.1141	2415.2	0.0502
FoxL2(Forkhead)/Ovary-FoxL2-ChIP-Seq(GSE60858)/Homer	WWTRTAAACAVG	1e-18	-42.17	0	226	0.1545	4020.5	0.0835
PPARE(NR),DR1/3T3L1-Pparg-ChIP-Seq(GSE13511)/Homer	TGACCTTTGCCCCA	1e-17	-40.89	0	248	0.1695	4618	0.0959
ELF1(ETS)/Jurkat-ELF1-ChIP-Seq(SRA014231)/Homer	AVCCGGAAGT	1e-17	-39.92	0	118	0.0807	1596.6	0.0332
RXR(NR),DR1/3T3L1-RXR-ChIP-Seq(GSE13511)/Homer	TAGGGCAAAGGTCA	1e-17	-39.47	0	276	0.1887	5397.5	0.1121
Sox10(HMG)/SciaticNerve-Sox3-ChIP-Seq(GSE35132)/Homer	CCWTTGTYYB	1e-16	-39.05	0	362	0.2474	7733.6	0.1607
Foxo1(Forkhead)/RAW-Foxo1-ChIP-Seq(Fan_et_al.)/Homer	CTGTTTAC	1e-16	-38.79	0	422	0.2884	9433.1	0.196
FOXP1(Forkhead)/H9-FOXP1-ChIP-Seq(GSE31006)/Homer	NYYTGTTTACHN	1e-16	-37.61	0	126	0.0861	1820.3	0.0378
MafA(bZIP)/Islet-MafA-ChIP-Seq(GSE30298)/Homer	TGCTGACTCA	1e-15	-36.04	0	193	0.1319	3424.5	0.0711
Pdx1(Homeobox)/Islet-Pdx1-ChIP-Seq(SRA008281)/Homer	YCATYAATCA	1e-15	-34.99	0	236	0.1613	4547.2	0.0945
Tcf3(HMG)/mES-Tcf3-ChIP-Seq(GSE11724)/Homer	ASWTCAAAGG	1e-13	-30.26	0	84	0.0574	1102.7	0.0229
Sox9(HMG)/Limb-SOX9-ChIP-Seq(GSE73225)/Homer	AGGVNCCTTTGT	1e-12	-29.55	0	197	0.1347	3773.3	0.0784
Klf4(Zf)/mES-Klf4-ChIP-Seq(GSE11431)/Homer	GCCACACCCA	1e-12	-29.52	0	116	0.0793	1811.9	0.0376
Hoxc9(Homeobox)/Ainv15-Hoxc9-ChIP-Seq(GSE21812)/Homer	GGCCATAAATCA	1e-12	-28.77	0	131	0.0895	2179.2	0.0453
Sox3(HMG)/NPC-Sox3-ChIP-Seq(GSE33059)/Homer	CCWTTGTY	1e-12	-28.02	0	361	0.2468	8324.1	0.1729
Elk1(ETS)/Hela-Elk1-ChIP-Seq(GSE31477)/Homer	HACTTCCGGY	1e-11	-27.13	0	105	0.0718	1630.1	0.0339
ETS(ETS)/Promoter/Homer	AACCGGAAGT	1e-11	-27.11	0	77	0.0526	1026.1	0.0213
EKLF(Zf)/Erythrocyte-Klf1-ChIP-Seq(GSE20478)/Homer	NWGGGTGTGGCY	1e-10	-24.75	0	77	0.0526	1079.4	0.0224
Elk4(ETS)/Hela-Elk4-ChIP-Seq(GSE31477)/Homer	NRYTTCCGGY	1e-10	-24.7	0	96	0.0656	1496.9	0.0311
Sox4(HMG)/proB-Sox4-ChIP-Seq(GSE50066)/Homer	YCTTTGTTCC	1e-10	-24.01	0	187	0.1278	3760	0.0781
NF1(CTF)/LNCAP-NF1-ChIP-Seq(Unpublished)/Homer	CYTGGCABNSTGCCAR	1e-10	-23.97	0	100	0.0684	1608.4	0.0334
Sox2(HMG)/mES-Sox2-ChIP-Seq(GSE11431)/Homer	BCCATTGTTC	1e-10	-23.73	0	194	0.1326	3956.4	0.0822
Tcf4(HMG)/Hct116-Tcf4-ChIP-Seq(SRA012054)/Homer	ASATCAAAGGVA	1e-09	-22.76	0	116	0.0793	2023.9	0.042
Maz(Zf)/HepG2-Maz-ChIP-Seq(GSE31477)/Homer	GGGGGGGG	1e-09	-22.5	0	216	0.1476	4606.2	0.0957
KLF14(Zf)/HEK293-KLF14.GFP-ChIP-Seq(GSE58341)/Homer	RGKGGGCGKGGC	1e-09	-21.93	0	330	0.2256	7836	0.1628
NFAT:AP1(RHD,bZIP)/Jurkat-NFATC1-ChIP-Seq(Jolma_et_al.)/Homer	SARTGGAAAAWRTGAGTCAB	1e-09	-21.63	0	61	0.0417	816.5	0.017
Sox6(HMG)/Myotubes-Sox6-ChIP-Seq(GSE32627)/Homer	CCATTGTTNY	1e-09	-21.07	0	321	0.2194	7637.5	0.1587
Sox15(HMG)/CPA-Sox15-ChIP-Seq(GSE62909)/Homer	RAACAATGGN	1e-09	-20.96	0	238	0.1627	5295	0.11
HNF4a(NR),DR1/HepG2-HNF4a-ChIP-Seq(GSE25021)/Homer	CARRGKBCAAAGTYCA	1e-08	-19.99	0	113	0.0772	2051.5	0.0426
Klf9(Zf)/GBM-Klf9-ChIP-Seq(GSE62211)/Homer	GCCACRCCCACY	1e-08	-19.46	0	78	0.0533	1240.6	0.0258
NF1-halfsite(CTF)/LNCaP-NF1-ChIP-Seq(Unpublished)/Homer	YTGCCAAG	1e-08	-18.91	0	329	0.2249	8029	0.1668
TCFL2(HMG)/K562-TCF7L2-ChIP-Seq(GSE29196)/Homer	ACWTCAAAGG	1e-07	-18.14	0	33	0.0226	340.7	0.0071
HOXA9(Homeobox)/HSC-Hoxa9-ChIP-Seq(GSE33509)/Homer	GGCCATAAATCA	1e-07	-17.66	0	151	0.1032	3123.3	0.0649
SpiB(ETS)/OCILY3-SPIB-ChIP-Seq(GSE56857)/Homer	AAAGRGGAAGTG	1e-07	-17.32	0	71	0.0485	1144.6	0.0238
Bcl6(Zf)/Liver-Bcl6-ChIP-Seq(GSE31578)/Homer	NNNCTTTCCAGGAAA	1e-07	-16.94	0	259	0.177	6151.3	0.1278
Reverb(NR),DR2/RAW-Reverba.biotin-ChIP-Seq(GSE45914)/Homer	GTRGGTCASTGGGTCA	1e-06	-14.14	0	51	0.0349	785.4	0.0163
Gata4(Zf)/Heart-Gata4-ChIP-Seq(GSE35151)/Homer	NBWGATAAGR	1e-06	-13.83	0	196	0.134	4584.5	0.0952
TR4(NR),DR1/Hela-TR4-ChIP-Seq(GSE24685)/Homer	GAGGTCAAAGGTCA	1e-05	-13.35	0	36	0.0246	483.5	0.01
Egr1(Zf)/K562-Egr1-ChIP-Seq(GSE32465)/Homer	TGCGTGGGYG	1e-05	-13.29	0	107	0.0731	2189.8	0.0455
Hnf1(Homeobox)/Liver-Foxa2-Chip-Seq(GSE25694)/Homer	GGTTAAWCATTAA	1e-05	-12.39	0	38	0.026	547.4	0.0114
Nur77(NR)/K562-NR4A1-ChIP-Seq(GSE31363)/Homer	TGACCTTTNCNT	1e-05	-12.38	0	46	0.0314	723.8	0.015
Egr2(Zf)/Thymocytes-Egr2-ChIP-Seq(GSE34254)/Homer	NGCGTGGGCGGR	1e-05	-12.04	0	33	0.0226	450.4	0.0094
Six1(Homeobox)/Myoblast-Six1-ChIP-Chip(GSE20150)/Homer	GKVTCADRTTWC	1e-05	-12.03	0	60	0.041	1060.4	0.022
Gata1(Zf)/K562-GATA1-ChIP-Seq(GSE18829)/Homer	SAGATAAGRV	1e-05	-11.9	0	120	0.082	2609.3	0.0542
Gata2(Zf)/K562-GATA2-ChIP-Seq(GSE18829)/Homer	BBCTTATCTS	0.0001	-11.3	0.0001	131	0.0895	2945.4	0.0612
KLF10(Zf)/HEK293-KLF10.GFP-ChIP-Seq(GSE58341)/Homer	GGGGGTGTGTCC	0.0001	-11.26	0.0001	120	0.082	2647.7	0.055
Nanog(Homeobox)/mES-Nanog-ChIP-Seq(GSE11724)/Homer	RGCCATTAAC	0.0001	-10.54	0.0001	724	0.4949	21270.9	0.4419
HNF6(Homeobox)/Liver-Hnf6-ChIP-Seq(ERP000394)/Homer	NTATYGATCH	0.0001	-10.46	0.0001	103	0.0704	2235.2	0.0464
PAX3:FKHR-fusion(Paired,Homeobox)/Rh4-PAX3:FKHR-ChIP-Seq(GSE19063)/Homer	ACCRTGACTAATTNN	0.0001	-10.35	0.0001	48	0.0328	834	0.0173
Stat3+il21(Stat)/CD4-Stat3-ChIP-Seq(GSE19198)/Homer	SVYTTCCNGGAARB	0.0001	-9.981	0.0002	126	0.0861	2894.4	0.0601
GATA3(Zf)/iTreg-Gata3-ChIP-Seq(GSE20898)/Homer	AGATAASR	0.0001	-9.71	0.0002	276	0.1887	7281.1	0.1513
Stat3(Stat)/mES-Stat3-ChIP-Seq(GSE11431)/Homer	CTTCCGGGAA	0.0001	-9.564	0.0003	91	0.0622	1965.7	0.0408
bZIP:IRF(bZIP,IRF)/Th17-BatF-ChIP-Seq(GSE39756)/Homer	NAGTTTCABTHTGACTNW	0.001	-9.194	0.0004	102	0.0697	2285.7	0.0475
Lhx3(Homeobox)/Neuron-Lhx3-ChIP-Seq(GSE31456)/Homer	ADBTAATTAR	0.001	-8.858	0.0005	311	0.2126	8438.9	0.1753
Rfx1(HTH)/NPC-H3K4me1-ChIP-Seq(GSE16256)/Homer	KGTTGCCATGGCAA	0.001	-8.651	0.0007	40	0.0273	702.3	0.0146
Nkx6.1(Homeobox)/Islet-Nkx6.1-ChIP-Seq(GSE40975)/Homer	GKTAATGR	0.001	-8.404	0.0008	465	0.3178	13282.2	0.2759
Tlx?(NR)/NPC-H3K4me1-ChIP-Seq(GSE16256)/Homer	CTGGCAGSCTGCCA	0.001	-8.235	0.001	83	0.0567	1828.8	0.038
ZNF467(Zf)/HEK293-ZNF467.GFP-ChIP-Seq(GSE58341)/Homer	TGGGGAAGGGCM	0.001	-7.93	0.0013	149	0.1018	3705.2	0.077
STAT4(Stat)/CD4-Stat4-ChIP-Seq(GSE22104)/Homer	NYTTCCWGGAAR	0.001	-7.893	0.0014	169	0.1155	4290.7	0.0891
AR-halfsite(NR)/LNCaP-AR-ChIP-Seq(GSE27824)/Homer	CCAGGAACAG	0.001	-7.465	0.0021	630	0.4306	18706.7	0.3886
NFAT(RHD)/Jurkat-NFATC1-ChIP-Seq(Jolma_et_al.)/Homer	ATTTTCCATT	0.001	-7.08	0.003	160	0.1094	4105.3	0.0853
Chop(bZIP)/MEF-Chop-ChIP-Seq(GSE35681)/Homer	ATTGCATCAT	0.001	-7.04	0.0031	56	0.0383	1175.2	0.0244
PU.1:IRF8(ETS:IRF)/pDC-Irf8-ChIP-Seq(GSE66899)/Homer	GGAAGTGAAAST	0.01	-6.676	0.0044	45	0.0308	907.1	0.0188
Isl1(Homeobox)/Neuron-Isl1-ChIP-Seq(GSE31456)/Homer	CTAATKGV	0.01	-6.675	0.0044	339	0.2317	9593.3	0.1993
PU.1-IRF(ETS:IRF)/Bcell-PU.1-ChIP-Seq(GSE21512)/Homer	MGGAAGTGAAAC	0.01	-6.577	0.0047	252	0.1722	6924.6	0.1439
AP-2gamma(AP2)/MCF7-TFAP2C-ChIP-Seq(GSE21234)/Homer	SCCTSAGGSCAW	0.01	-6.57	0.0047	167	0.1141	4364.2	0.0907
STAT5(Stat)/mCD4+-Stat5-ChIP-Seq(GSE12346)/Homer	RTTTCTNAGAAA	0.01	-6.393	0.0056	64	0.0437	1426.8	0.0296
Arnt:Ahr(bHLH)/MCF7-Arnt-ChIP-Seq(Lo_et_al.)/Homer	TBGCACGCAA	0.01	-6.256	0.0063	85	0.0581	2016.2	0.0419
GRHL2(CP2)/HBE-GRHL2-ChIP-Seq(GSE46194)/Homer	AAACYKGTTWDACMRGTTTB	0.01	-6.128	0.0071	71	0.0485	1635.3	0.034
IRF1(IRF)/PBMC-IRF1-ChIP-Seq(GSE43036)/Homer	GAAAGTGAAAGT	0.01	-5.915	0.0087	31	0.0212	586.1	0.0122
AP-2alpha(AP2)/Hela-AP2alpha-ChIP-Seq(GSE31477)/Homer	ATGCCCTGAGGC	0.01	-5.775	0.0099	129	0.0882	3325.1	0.0691
ZFX(Zf)/mES-Zfx-ChIP-Seq(GSE11431)/Homer	AGGCCTRG	0.01	-5.75	0.01	221	0.1511	6088.5	0.1265
HOXB13(Homeobox)/ProstateTumor-HOXB13-ChIP-Seq(GSE56288)/Homer	TTTTATKRGG	0.01	-5.606	0.0115	185	0.1265	5014.7	0.1042
Lhx2(Homeobox)/HFSC-Lhx2-ChIP-Seq(GSE48068)/Homer	TAATTAGN	0.01	-5.601	0.0115	191	0.1306	5196.8	0.108
Hoxb4(Homeobox)/ES-Hoxb4-ChIP-Seq(GSE34014)/Homer	TGATTRATGGCY	0.01	-5.58	0.0116	39	0.0267	805.9	0.0167
Erra(NR)/HepG2-Erra-ChIP-Seq(GSE31477)/Homer	CAAAGGTCAG	0.01	-5.576	0.0116	399	0.2727	11655.5	0.2421
Smad3(MAD)/NPC-Smad3-ChIP-Seq(GSE36673)/Homer	TWGTCTGV	0.01	-5.463	0.0128	459	0.3137	13581.9	0.2822
Rfx2(HTH)/LoVo-RFX2-ChIP-Seq(GSE49402)/Homer	GTTGCCATGGCAACM	0.01	-5.312	0.0147	15	0.0103	227.7	0.0047
STAT1(Stat)/HelaS3-STAT1-ChIP-Seq(GSE12782)/Homer	NATTTCCNGGAAAT	0.01	-5.228	0.0158	54	0.0369	1227.6	0.0255
Lhx1(Homeobox)/EmbryoCarcinoma-Lhx1-ChIP-Seq(GSE70957)/Homer	NNYTAATTAR	0.01	-5.216	0.0159	202	0.1381	5581.4	0.116
IRF2(IRF)/Erythroblas-IRF2-ChIP-Seq(GSE36985)/Homer	GAAASYGAAASY	0.01	-5.169	0.0165	23	0.0157	418.2	0.0087
Sp1(Zf)/Promoter/Homer	GGCCCCGCCCCC	0.01	-5.091	0.0177	26	0.0178	495.8	0.0103
RUNX-AML(Runt)/CD4+-PolII-ChIP-Seq(Barski_et_al.)/Homer	GCTGTGGTTW	0.01	-5.025	0.0187	127	0.0868	3345.4	0.0695
ETS:RUNX(ETS,Runt)/Jurkat-RUNX1-ChIP-Seq(GSE17954)/Homer	RCAGGATGTGGT	0.01	-4.906	0.0209	21	0.0144	379.5	0.0079
Atf4(bZIP)/MEF-Atf4-ChIP-Seq(GSE35681)/Homer	MTGATGCAAT	0.01	-4.883	0.0212	59	0.0403	1389.9	0.0289
NF1:FOXA1(CTF,Forkhead)/LNCAP-FOXA1-ChIP-Seq(GSE27824)/Homer	WNTGTTTRYTTTGGCA	0.01	-4.88	0.0212	13	0.0089	194.1	0.004
ZNF519(Zf)/HEK293-ZNF519.GFP-ChIP-Seq(GSE58341)/Homer	GAGSCCGAGC	0.01	-4.814	0.0223	34	0.0232	713.2	0.0148
Srebp1a(bHLH)/HepG2-Srebp1a-ChIP-Seq(GSE31477)/Homer	RTCACSCCAY	0.01	-4.803	0.0224	62	0.0424	1479.3	0.0307
NFY(CCAAT)/Promoter/Homer	RGCCAATSRG	0.01	-4.68	0.0251	122	0.0834	3235.3	0.0672
Unknown-ESC-element(?)/mES-Nanog-ChIP-Seq(GSE11724)/Homer	CACAGCAGGGGG	0.01	-4.643	0.0258	102	0.0697	2647	0.055
EBF1(EBF)/Near-E2A-ChIP-Seq(GSE21512)/Homer	GTCCCCWGGGGA	0.1	-4.51	0.0292	168	0.1148	4642.8	0.0965
Pax7(Paired,Homeobox)/Myoblast-Pax7-ChIP-Seq(GSE25064)/Homer	TAATCAATTA	0.1	-4.478	0.0299	22	0.015	420.3	0.0087
Znf263(Zf)/K562-Znf263-ChIP-Seq(GSE31477)/Homer	CVGTSCTCCC	0.1	-4.202	0.0391	304	0.2078	8912.9	0.1852
IRF:BATF(IRF:bZIP)/pDC-Irf8-ChIP-Seq(GSE66899)/Homer	CTTTCANTATGACTV	0.1	-4.105	0.0428	26	0.0178	539.8	0.0112
ZNF264(Zf)/HEK293-ZNF264.GFP-ChIP-Seq(GSE58341)/Homer	RGGGCACTAACY	0.1	-4.02	0.0462	100	0.0684	2655.3	0.0552
Ascl1(bHLH)/NeuralTubes-Ascl1-ChIP-Seq(GSE55840)/Homer	NNVVCAGCTGBN	0.1	-3.595	0.07	255	0.1743	7488.6	0.1556
STAT6(Stat)/Macrophage-Stat6-ChIP-Seq(GSE38377)/Homer	TTCCKNAGAA	0.1	-3.52	0.0749	93	0.0636	2504.6	0.052
Pit1+1bp(Homeobox)/GCrat-Pit1-ChIP-Seq(GSE58009)/Homer	ATGCATAATTCA	0.1	-3.429	0.0814	57	0.039	1450	0.0301
PAX5(Paired,Homeobox),condensed/GM12878-PAX5-ChIP-Seq(GSE32465)/Homer	GTCACGCTCSCTGM	0.1	-3.363	0.0863	22	0.015	471.4	0.0098
E2A(bHLH),near_PU.1/Bcell-PU.1-ChIP-Seq(GSE21512)/Homer	NVCACCTGBN	0.1	-3.245	0.0963	311	0.2126	9333	0.1939
Cdx2(Homeobox)/mES-Cdx2-ChIP-Seq(GSE14586)/Homer	GYMATAAAAH	0.1	-3.207	0.0993	117	0.08	3271	0.068
NFkB-p65-Rel(RHD)/ThioMac-LPS-Expression(GSE23622)/Homer	GGAAATTCCC	0.1	-3.189	0.1003	12	0.0082	221.1	0.0046
ZNF165(Zf)/WHIM12-ZNF165-ChIP-Seq(GSE65937)/Homer	AAGGKGRCGCAGGCA	0.1	-3.164	0.1022	25	0.0171	563.5	0.0117
SCL(bHLH)/HPC7-Scl-ChIP-Seq(GSE13511)/Homer	AVCAGCTG	0.1	-3.151	0.1027	669	0.4573	20921.4	0.4346
RUNX2(Runt)/PCa-RUNX2-ChIP-Seq(GSE33889)/Homer	NWAACCACADNN	0.1	-3.135	0.1036	138	0.0943	3926.8	0.0816
RUNX(Runt)/HPC7-Runx1-ChIP-Seq(GSE22178)/Homer	SAAACCACAG	0.1	-3.126	0.1037	114	0.0779	3191.7	0.0663
Rbpj1(?)/Panc1-Rbpj1-ChIP-Seq(GSE47459)/Homer	HTTTCCCASG	0.1	-3.066	0.1093	242	0.1654	7186.7	0.1493
ZNF16(Zf)/HEK293-ZNF16.GFP-ChIP-Seq(GSE58341)/Homer	MACCTTCYATGGCTCCCTAKTGCCY	0.1	-3.061	0.1093	4	0.0027	44.1	0.0009
HOXA2(Homeobox)/mES-Hoxa2-ChIP-Seq(Donaldson_et_al.)/Homer	GYCATCMATCAT	0.1	-2.935	0.1228	17	0.0116	360.1	0.0075
MyoG(bHLH)/C2C12-MyoG-ChIP-Seq(GSE36024)/Homer	AACAGCTG	0.1	-2.915	0.1244	163	0.1114	4738.6	0.0984
HIF-1b(HLH)/T47D-HIF1b-ChIP-Seq(GSE59937)/Homer	RTACGTGC	0.1	-2.896	0.1259	138	0.0943	3965.4	0.0824
Zfp809(Zf)/ES-Zfp809-ChIP-Seq(GSE70799)/Homer	GGGGCTYGKCTGGGA	0.1	-2.876	0.1275	31	0.0212	749.5	0.0156
MITF(bHLH)/MastCells-MITF-ChIP-Seq(GSE48085)/Homer	RTCATGTGAC	0.1	-2.857	0.129	152	0.1039	4406.4	0.0915
RUNX1(Runt)/Jurkat-RUNX1-ChIP-Seq(GSE29180)/Homer	AAACCACARM	0.1	-2.857	0.129	165	0.1128	4811.8	0.1
ZSCAN22(Zf)/HEK293-ZSCAN22.GFP-ChIP-Seq(GSE58341)/Homer	SMCAGTCWGAKGGAGGAGGC	0.1	-2.776	0.1379	17	0.0116	368.8	0.0077
Oct4:Sox17(POU,Homeobox,HMG)/F9-Sox17-ChIP-Seq(GSE44553)/Homer	CCATTGTATGCAAAT	0.1	-2.633	0.1581	22	0.015	513.8	0.0107
HIF2a(bHLH)/785_O-HIF2a-ChIP-Seq(GSE34871)/Homer	GCACGTACCC	0.1	-2.615	0.1598	44	0.0301	1147.3	0.0238
p53(p53)/mES-cMyc-ChIP-Seq(GSE11431)/Homer	ACATGCCCGGGCAT	0.1	-2.598	0.1614	5	0.0034	73.8	0.0015
TATA-Box(TBP)/Promoter/Homer	CCTTTTAWAGSC	0.1	-2.565	0.1658	194	0.1326	5779.7	0.1201
PGR(NR)/EndoStromal-PGR-ChIP-Seq(GSE69539)/Homer	AAGAACATWHTGTTC	0.1	-2.553	0.1667	38	0.026	977.7	0.0203
TEAD(TEA)/Fibroblast-PU.1-ChIP-Seq(Unpublished)/Homer	YCWGGAATGY	0.1	-2.532	0.1691	121	0.0827	3500.4	0.0727
Ap4(bHLH)/AML-Tfap4-ChIP-Seq(GSE45738)/Homer	NAHCAGCTGD	0.1	-2.458	0.1808	181	0.1237	5392.3	0.112
MYB(HTH)/ERMYB-Myb-ChIPSeq(GSE22095)/Homer	GGCVGTTR	0.1	-2.454	0.1808	247	0.1688	7484.6	0.1555
MyoD(bHLH)/Myotube-MyoD-ChIP-Seq(GSE21614)/Homer	RRCAGCTGYTSY	0.1	-2.434	0.1828	103	0.0704	2959.5	0.0615
Foxh1(Forkhead)/hESC-FOXH1-ChIP-Seq(GSE29422)/Homer	NNTGTGGATTSS	0.1	-2.381	0.1916	99	0.0677	2844.8	0.0591
RAR:RXR(NR),DR5/ES-RAR-ChIP-Seq(GSE56893)/Homer	RGGTCADNNAGAGGTCAV	0.1	-2.371	0.1923	7	0.0048	126.2	0.0026
Oct2(POU,Homeobox)/Bcell-Oct2-ChIP-Seq(GSE21512)/Homer	ATATGCAAAT	0.1	-2.347	0.1957	45	0.0308	1204.4	0.025
ZNF143|STAF(Zf)/CUTLL-ZNF143-ChIP-Seq(GSE29600)/Homer	ATTTCCCAGVAKSCY	0.1	-2.321	0.1994	56	0.0383	1537.7	0.0319
Zic(Zf)/Cerebellum-ZIC1.2-ChIP-Seq(GSE60731)/Homer	CCTGCTGAGH	0.1	-2.309	0.2005	118	0.0807	3446.1	0.0716
ZNF189(Zf)/HEK293-ZNF189.GFP-ChIP-Seq(GSE58341)/Homer	TGGAACAGMA	1	-2.285	0.2043	125	0.0854	3669.7	0.0762
HIF-1a(bHLH)/MCF7-HIF1a-ChIP-Seq(GSE28352)/Homer	TACGTGCV	1	-2.271	0.2057	32	0.0219	827.3	0.0172
X-box(HTH)/NPC-H3K4me1-ChIP-Seq(GSE16256)/Homer	GGTTGCCATGGCAA	1	-2.263	0.2061	17	0.0116	397.1	0.0083
TEAD4(TEA)/Tropoblast-Tead4-ChIP-Seq(GSE37350)/Homer	CCWGGAATGY	1	-2.223	0.2132	140	0.0957	4151.2	0.0862
Esrrb(NR)/mES-Esrrb-ChIP-Seq(GSE11431)/Homer	KTGACCTTGA	1	-2.095	0.2408	111	0.0759	3267.7	0.0679
ISRE(IRF)/ThioMac-LPS-Expression(GSE23622)/Homer	AGTTTCASTTTC	1	-2.079	0.2433	11	0.0075	242.7	0.005
Nr5a2(NR)/Pancreas-LRH1-ChIP-Seq(GSE34295)/Homer	BTCAAGGTCA	1	-2.023	0.2556	112	0.0766	3312.3	0.0688
Mouse_Recombination_Hotspot(Zf)/Testis-DMC1-ChIP-Seq(GSE24438)/Homer	ACTYKNATTCGTGNTACTTC	1	-1.974	0.2669	12	0.0082	275.1	0.0057
c-Jun-CRE(bZIP)/K562-cJun-ChIP-Seq(GSE31477)/Homer	ATGACGTCATCY	1	-1.961	0.2689	58	0.0396	1645.3	0.0342
Myf5(bHLH)/GM-Myf5-ChIP-Seq(GSE24852)/Homer	BAACAGCTGT	1	-1.942	0.2724	101	0.069	2983.9	0.062
IRF4(IRF)/GM12878-IRF4-ChIP-Seq(GSE32465)/Homer	ACTGAAACCA	1	-1.877	0.2889	74	0.0506	2152.1	0.0447
RFX(HTH)/K562-RFX3-ChIP-Seq(SRA012198)/Homer	CGGTTGCCATGGCAAC	1	-1.87	0.2893	9	0.0062	198.7	0.0041
ZNF711(Zf)/SHSY5Y-ZNF711-ChIP-Seq(GSE20673)/Homer	AGGCCTAG	1	-1.855	0.2919	274	0.1873	8514.1	0.1769
Tcf12(bHLH)/GM12878-Tcf12-ChIP-Seq(GSE32465)/Homer	VCAGCTGYTG	1	-1.853	0.2919	136	0.093	4104	0.0853
NFkB-p65(RHD)/GM12787-p65-ChIP-Seq(GSE19485)/Homer	WGGGGATTTCCC	1	-1.821	0.2985	78	0.0533	2286.1	0.0475
ZNF669(Zf)/HEK293-ZNF669.GFP-ChIP-Seq(GSE58341)/Homer	GARTGGTCATCGCCC	1	-1.802	0.3025	10	0.0068	229.9	0.0048
STAT6(Stat)/CD4-Stat6-ChIP-Seq(GSE22104)/Homer	ABTTCYYRRGAA	1	-1.755	0.315	83	0.0567	2455	0.051
PRDM14(Zf)/H1-PRDM14-ChIP-Seq(GSE22767)/Homer	RGGTCTCTAACY	1	-1.751	0.315	45	0.0308	1275.6	0.0265
Mef2d(MADS)/Retina-Mef2d-ChIP-Seq(GSE61391)/Homer	GCTATTTTTAGC	1	-1.746	0.315	30	0.0205	819.3	0.017
Unknown(Homeobox)/Limb-p300-ChIP-Seq/Homer	SSCMATWAAA	1	-1.71	0.3243	103	0.0704	3092.3	0.0642
JunD(bZIP)/K562-JunD-ChIP-Seq/Homer	ATGACGTCATCN	1	-1.682	0.3314	11	0.0075	264	0.0055
TEAD2(TEA)/Py2T-Tead2-ChIP-Seq(GSE55709)/Homer	CCWGGAATGY	1	-1.631	0.3469	90	0.0615	2698.3	0.0561
Oct4(POU,Homeobox)/mES-Oct4-ChIP-Seq(GSE11431)/Homer	ATTTGCATAW	1	-1.605	0.354	67	0.0458	1980.1	0.0411
p53(p53)/Saos-p53-ChIP-Seq(GSE15780)/Homer	RRCATGYCYRGRCATGYYYN	1	-1.535	0.3755	14	0.0096	361.5	0.0075
p53(p53)/Saos-p53-ChIP-Seq/Homer	RRCATGYCYRGRCATGYYYN	1	-1.535	0.3755	14	0.0096	361.5	0.0075
OCT:OCT(POU,Homeobox,IR1)/NPC-Brn2-ChIP-Seq(GSE35496)/Homer	ATGAATWATTCATGA	1	-1.517	0.3804	3	0.0021	53.2	0.0011
PBX1(Homeobox)/MCF7-PBX1-ChIP-Seq(GSE28007)/Homer	GSCTGTCACTCA	1	-1.503	0.3835	13	0.0089	334.8	0.007
Tcfcp2l1(CP2)/mES-Tcfcp2l1-ChIP-Seq(GSE11431)/Homer	NRAACCRGTTYRAACCRGYT	1	-1.498	0.3835	17	0.0116	453.7	0.0094
Smad2(MAD)/ES-SMAD2-ChIP-Seq(GSE29422)/Homer	CTGTCTGG	1	-1.489	0.3848	214	0.1463	6698.5	0.1392
HOXD13(Homeobox)/Chicken-Hoxd13-ChIP-Seq(GSE38910)/Homer	NCYAATAAAA	1	-1.472	0.3895	174	0.1189	5416	0.1125
PRDM1(Zf)/Hela-PRDM1-ChIP-Seq(GSE31477)/Homer	ACTTTCACTTTC	1	-1.433	0.4029	90	0.0615	2740.8	0.0569
GATA3(Zf),DR8/iTreg-Gata3-ChIP-Seq(GSE20898)/Homer	AGATSTNDNNDSAGATAASN	1	-1.41	0.4098	11	0.0075	282.8	0.0059
Oct6(POU,Homeobox)/NPC-Oct6-ChIP-Seq(GSE35496)/Homer	WATGCAAATGAG	1	-1.391	0.4154	57	0.039	1704.3	0.0354
ZNF528(Zf)/HEK293-ZNF528.GFP-ChIP-Seq(GSE58341)/Homer	AGAAATGACTTCCCT	1	-1.37	0.4223	2	0.0014	32.6	0.0007
GATA(Zf),IR3/iTreg-Gata3-ChIP-Seq(GSE20898)/Homer	NNNNNBAGATAWYATCTVHN	1	-1.326	0.439	29	0.0198	838.5	0.0174
E2A(bHLH)/proBcell-E2A-ChIP-Seq(GSE21978)/Homer	DNRCAGCTGY	1	-1.312	0.4429	274	0.1873	8703	0.1808
Pknox1(Homeobox)/ES-Prep1-ChIP-Seq(GSE63282)/Homer	SCTGTCAVTCAV	1	-1.296	0.4476	35	0.0239	1029.9	0.0214
NeuroD1(bHLH)/Islet-NeuroD1-ChIP-Seq(GSE30298)/Homer	GCCATCTGTT	1	-1.274	0.4554	117	0.08	3642.3	0.0757
ETS:E-box(ETS,bHLH)/HPC7-Scl-ChIP-Seq(GSE22178)/Homer	AGGAARCAGCTG	1	-1.222	0.4769	15	0.0103	418.6	0.0087
FXR(NR),IR1/Liver-FXR-ChIP-Seq(Chong_et_al.)/Homer	AGGTCANTGACCTB	1	-1.22	0.4769	64	0.0437	1959.2	0.0407
Pbx3(Homeobox)/GM12878-PBX3-ChIP-Seq(GSE32465)/Homer	SCTGTCAMTCAN	1	-1.188	0.4888	36	0.0246	1077.8	0.0224
CEBP:AP1(bZIP)/ThioMac-CEBPb-ChIP-Seq(GSE21512)/Homer	DRTGTTGCAA	1	-1.096	0.5329	116	0.0793	3661.2	0.0761
Atf2(bZIP)/3T3L1-Atf2-ChIP-Seq(GSE56872)/Homer	NRRTGACGTCAT	1	-1.067	0.546	52	0.0355	1608.2	0.0334
GATA3(Zf),DR4/iTreg-Gata3-ChIP-Seq(GSE20898)/Homer	AGATGKDGAGATAAG	1	-1.064	0.546	12	0.0082	341.3	0.0071
ARE(NR)/LNCAP-AR-ChIP-Seq(GSE27824)/Homer	RGRACASNSTGTYCYB	1	-1.063	0.546	35	0.0239	1066.7	0.0222
CArG(MADS)/PUER-Srf-ChIP-Seq(Sullivan_et_al.)/Homer	CCATATATGGNM	1	-1.006	0.5718	42	0.0287	1300.5	0.027
Pax8(Paired,Homeobox)/Thyroid-Pax8-ChIP-Seq(GSE26938)/Homer	GTCATGCHTGRCTGS	1	-1.002	0.5718	53	0.0362	1654.7	0.0344
Phox2a(Homeobox)/Neuron-Phox2a-ChIP-Seq(GSE31456)/Homer	YTAATYNRATTA	1	-0.9661	0.5893	60	0.041	1888.1	0.0392
GRE(NR),IR3/RAW264.7-GRE-ChIP-Seq(Unpublished)/Homer	VAGRACAKWCTGTYC	1	-0.9603	0.5899	31	0.0212	956.4	0.0199
Pit1(Homeobox)/GCrat-Pit1-ChIP-Seq(GSE58009)/Homer	ATGMATATDC	1	-0.9545	0.5905	151	0.1032	4845.5	0.1007
ZNF41(Zf)/HEK293-ZNF41.GFP-ChIP-Seq(GSE58341)/Homer	CCTCATGGTGYCYTWYTCCCTTGTG	1	-0.8794	0.6335	5	0.0034	139.7	0.0029
NFkB-p50,p52(RHD)/Monocyte-p50-ChIP-Chip(Schreiber_et_al.)/Homer	GGGGGAATCCCC	1	-0.8321	0.661	13	0.0089	399	0.0083
HEB(bHLH)/mES-Heb-ChIP-Seq(GSE53233)/Homer	VCAGCTGBNN	1	-0.8212	0.6651	334	0.2283	10896.8	0.2264
E2F4(E2F)/K562-E2F4-ChIP-Seq(GSE31477)/Homer	GGCGGGAAAH	1	-0.7917	0.6818	26	0.0178	825.1	0.0171
HRE(HSF)/Striatum-HSF1-ChIP-Seq(GSE38000)/Homer	TTCTAGAABNTTCTA	1	-0.7329	0.7196	27	0.0185	869.4	0.0181
GFY-Staf(?,Zf)/Promoter/Homer	RACTACAATTCCCAGAAKGC	1	-0.7164	0.7282	4	0.0027	119.2	0.0025
Brn1(POU,Homeobox)/NPC-Brn1-ChIP-Seq(GSE35496)/Homer	TATGCWAATBAV	1	-0.7013	0.7358	38	0.026	1237.6	0.0257
RBPJ:Ebox(?,bHLH)/Panc1-Rbpj1-ChIP-Seq(GSE47459)/Homer	GGGRAARRGRMCAGMTG	1	-0.6988	0.7358	43	0.0294	1402.3	0.0291
ZFP3(Zf)/HEK293-ZFP3.GFP-ChIP-Seq(GSE58341)/Homer	GGGTTTTGAAGGATGARTAGGAGTT	1	-0.6871	0.7395	1	0.0007	23.5	0.0005
E2F7(E2F)/Hela-E2F7-ChIP-Seq(GSE32673)/Homer	VDTTTCCCGCCA	1	-0.6681	0.7502	6	0.0041	189.2	0.0039
ZNF675(Zf)/HEK293-ZNF675.GFP-ChIP-Seq(GSE58341)/Homer	ARGAGGMCAAAATGW	1	-0.6658	0.7502	20	0.0137	652.3	0.0136
CEBP:CEBP(bZIP)/MEF-Chop-ChIP-Seq(GSE35681)/Homer	NTNATGCAAYMNNHTGMAAY	1	-0.6612	0.7502	24	0.0164	785.2	0.0163
GRE(NR),IR3/A549-GR-ChIP-Seq(GSE32465)/Homer	NRGVACABNVTGTYCY	1	-0.6533	0.7511	16	0.0109	522.7	0.0109
E2F6(E2F)/Hela-E2F6-ChIP-Seq(GSE31477)/Homer	GGCGGGAARN	1	-0.6389	0.7585	38	0.026	1253.7	0.026
Tcf21(bHLH)/ArterySmoothMuscle-Tcf21-ChIP-Seq(GSE61369)/Homer	NAACAGCTGG	1	-0.6312	0.7609	125	0.0854	4129.1	0.0858
AMYB(HTH)/Testes-AMYB-ChIP-Seq(GSE44588)/Homer	TGGCAGTTGG	1	-0.6285	0.7609	204	0.1394	6736.7	0.14
ZNF416(Zf)/HEK293-ZNF416.GFP-ChIP-Seq(GSE58341)/Homer	WDNCTGGGCA	1	-0.5596	0.8102	249	0.1702	8265.4	0.1717
Nr5a2(NR)/mES-Nr5a2-ChIP-Seq(GSE19019)/Homer	BTCAAGGTCA	1	-0.5512	0.8134	68	0.0465	2277.9	0.0473
Pax7(Paired,Homeobox),longest/Myoblast-Pax7-ChIP-Seq(GSE25064)/Homer	NTAATTDGCYAATTANNWWD	1	-0.5332	0.8245	4	0.0027	135.5	0.0028
Tbet(T-box)/CD8-Tbet-ChIP-Seq(GSE33802)/Homer	AGGTGTGAAM	1	-0.5267	0.8263	189	0.1292	6303.1	0.1309
CRE(bZIP)/Promoter/Homer	CSGTGACGTCAC	1	-0.5035	0.8419	20	0.0137	686.8	0.0143
ZNF692(Zf)/HEK293-ZNF692.GFP-ChIP-Seq(GSE58341)/Homer	GTGGGCCCCA	1	-0.4685	0.8681	16	0.0109	558	0.0116
CTCF-SatelliteElement(Zf?)/CD4+-CTCF-ChIP-Seq(Barski_et_al.)/Homer	TGCAGTTCCMVNWRTGGCCA	1	-0.4567	0.8746	1	0.0007	33.2	0.0007
GLI3(Zf)/Limb-GLI3-ChIP-Chip(GSE11077)/Homer	CGTGGGTGGTCC	1	-0.4476	0.8788	14	0.0096	495	0.0103
Brn2(POU,Homeobox)/NPC-Brn2-ChIP-Seq(GSE35496)/Homer	ATGAATATTC	1	-0.4392	0.8825	11	0.0075	392.9	0.0082
E2F1(E2F)/Hela-E2F1-ChIP-Seq(GSE22478)/Homer	CWGGCGGGAA	1	-0.4377	0.8825	12	0.0082	427.7	0.0089
ZBTB12(Zf)/HEK293-ZBTB12.GFP-ChIP-Seq(GSE58341)/Homer	NGNTCTAGAACCNGV	1	-0.4236	0.8887	50	0.0342	1726.3	0.0359
PR(NR)/T47D-PR-ChIP-Seq(GSE31130)/Homer	VAGRACAKNCTGTBC	1	-0.4148	0.8927	318	0.2174	10665.2	0.2216
T1ISRE(IRF)/ThioMac-Ifnb-Expression/Homer	ACTTTCGTTTCT	1	-0.4075	0.8955	1	0.0007	36.1	0.0007
DMRT1(DM)/Testis-DMRT1-ChIP-Seq(GSE64892)/Homer	TWGHWACAWTGTWDC	1	-0.4066	0.8955	32	0.0219	1122.7	0.0233
VDR(NR),DR3/GM10855-VDR+vitD-ChIP-Seq(GSE22484)/Homer	ARAGGTCANWGAGTTCANNN	1	-0.403	0.8955	30	0.0205	1055.7	0.0219
ZNF322(Zf)/HEK293-ZNF322.GFP-ChIP-Seq(GSE58341)/Homer	GAGCCTGGTACTGWGCCTGR	1	-0.3825	0.9067	42	0.0287	1472.7	0.0306
Rfx5(HTH)/GM12878-Rfx5-ChIP-Seq(GSE31477)/Homer	SCCTAGCAACAG	1	-0.3811	0.9067	36	0.0246	1268	0.0263
ERE(NR),IR3/MCF7-ERa-ChIP-Seq(Unpublished)/Homer	VAGGTCACNSTGACC	1	-0.3781	0.9067	35	0.0239	1235.9	0.0257
RAR:RXR(NR),DR5/ES-RAR-ChIP-Seq(GSE56893)/Homer	AGGTCAAGGTCA	1	-0.3528	0.9225	20	0.0137	727.6	0.0151
Brachyury(T-box)/Mesoendoderm-Brachyury-ChIP-exo(GSE54963)/Homer	ANTTMRCASBNNNGTGYKAAN	1	-0.3425	0.9283	34	0.0232	1215.7	0.0253
Atf7(bZIP)/3T3L1-Atf7-ChIP-Seq(GSE56872)/Homer	NGRTGACGTCAY	1	-0.3418	0.9283	85	0.0581	2952	0.0613
OCT4-SOX2-TCF-NANOG(POU,Homeobox,HMG)/mES-Oct4-ChIP-Seq(GSE11431)/Homer	ATTTGCATAACAATG	1	-0.3405	0.9283	18	0.0123	661.1	0.0137
EBNA1(EBV-virus)/Raji-EBNA1-ChIP-Seq(GSE30709)/Homer	GGYAGCAYDTGCTDCCCNNN	1	-0.3389	0.9283	1	0.0007	41.7	0.0009
Tbox:Smad(T-box,MAD)/ESCd5-Smad2_3-ChIP-Seq(GSE29422)/Homer	AGGTGHCAGACA	1	-0.3355	0.9283	24	0.0164	872.1	0.0181
CHR(?)/Hela-CellCycle-Expression/Homer	SRGTTTCAAA	1	-0.3308	0.9283	85	0.0581	2958.8	0.0615
Tbx5(T-box)/HL1-Tbx5.biotin-ChIP-Seq(GSE21529)/Homer	AGGTGTCA	1	-0.3255	0.9283	584	0.3992	19563.4	0.4064
DMRT6(DM)/Testis-DMRT6-ChIP-Seq(GSE60440)/Homer	YDGHTACAWTGTADC	1	-0.3113	0.931	24	0.0164	881	0.0183
PRDM9(Zf)/Testis-DMC1-ChIP-Seq(GSE35498)/Homer	ADGGYAGYAGCATCT	1	-0.2971	0.9405	48	0.0328	1718.8	0.0357
RORgt(NR)/EL4-RORgt.Flag-ChIP-Seq(GSE56019)/Homer	AAYTAGGTCA	1	-0.2695	0.963	15	0.0103	578	0.012
PAX5(Paired,Homeobox)/GM12878-PAX5-ChIP-Seq(GSE32465)/Homer	GCAGCCAAGCRTGACH	1	-0.2541	0.9741	48	0.0328	1743.7	0.0362
Ptf1a(bHLH)/Panc1-Ptf1a-ChIP-Seq(GSE47459)/Homer	ACAGCTGTTN	1	-0.2511	0.9741	438	0.2994	14840.6	0.3083
Tbx20(T-box)/Heart-Tbx20-ChIP-Seq(GSE29636)/Homer	GGTGYTGACAGS	1	-0.2479	0.9741	25	0.0171	943.9	0.0196
ZNF136(Zf)/HEK293-ZNF136.GFP-ChIP-Seq(GSE58341)/Homer	YTKGATAHAGTATTCTWGGTNGGCA	1	-0.2344	0.9819	15	0.0103	591.4	0.0123
ZNF382(Zf)/HEK293-ZNF382.GFP-ChIP-Seq(GSE58341)/Homer	GNCTGTASTRNTGBCTCHTT	1	-0.2038	1	2	0.0014	102.6	0.0021
ZBTB33(Zf)/GM12878-ZBTB33-ChIP-Seq(GSE32465)/Homer	GGVTCTCGCGAGAAC	1	-0.2011	1	1	0.0007	56.3	0.0012
Pax7(Paired,Homeobox),long/Myoblast-Pax7-ChIP-Seq(GSE25064)/Homer	TAATCHGATTAC	1	-0.1888	1	2	0.0014	105.3	0.0022
BORIS(Zf)/K562-CTCFL-ChIP-Seq(GSE32465)/Homer	CNNBRGCGCCCCCTGSTGGC	1	-0.1836	1	11	0.0075	464.3	0.0096
Eomes(T-box)/H9-Eomes-ChIP-Seq(GSE26097)/Homer	ATTAACACCT	1	-0.1674	1	344	0.2351	11854.5	0.2463
YY1(Zf)/Promoter/Homer	CAAGATGGCGGC	1	-0.1646	1	4	0.0027	197.1	0.0041
Atf1(bZIP)/K562-ATF1-ChIP-Seq(GSE31477)/Homer	GATGACGTCA	1	-0.1574	1	112	0.0766	4036.6	0.0839
HRE(HSF)/HepG2-HSF1-ChIP-Seq(GSE31477)/Homer	BSTTCTRGAABVTTCYAGAA	1	-0.1552	1	12	0.0082	515.3	0.0107
Pitx1(Homeobox)/Chicken-Pitx1-ChIP-Seq(GSE38910)/Homer	TAATCCCN	1	-0.1452	1	713	0.4874	24136.5	0.5014
ZNF317(Zf)/HEK293-ZNF317.GFP-ChIP-Seq(GSE58341)/Homer	GTCWGCTGTYYCTCT	1	-0.1359	1	8	0.0055	370.7	0.0077
Atoh1(bHLH)/Cerebellum-Atoh1-ChIP-Seq(GSE22111)/Homer	VNRVCAGCTGGY	1	-0.1309	1	131	0.0895	4727.6	0.0982
c-Myc(bHLH)/mES-cMyc-ChIP-Seq(GSE11431)/Homer	VVCCACGTGG	1	-0.1225	1	53	0.0362	2028.7	0.0421
Smad4(MAD)/ESC-SMAD4-ChIP-Seq(GSE29422)/Homer	VBSYGTCTGG	1	-0.107	1	191	0.1306	6824.5	0.1418
NRF1(NRF)/MCF7-NRF1-ChIP-Seq(Unpublished)/Homer	CTGCGCATGCGC	1	-0.09787	1	1	0.0007	78.3	0.0016
USF1(bHLH)/GM12878-Usf1-ChIP-Seq(GSE32465)/Homer	SGTCACGTGR	1	-0.09577	1	46	0.0314	1812.2	0.0376
EBF(EBF)/proBcell-EBF-ChIP-Seq(GSE21978)/Homer	DGTCCCYRGGGA	1	-0.09481	1	20	0.0137	860.1	0.0179
Srebp2(bHLH)/HepG2-Srebp2-ChIP-Seq(GSE31477)/Homer	CGGTCACSCCAC	1	-0.09327	1	26	0.0178	1086.3	0.0226
Otx2(Homeobox)/EpiLC-Otx2-ChIP-Seq(GSE56098)/Homer	NYTAATCCYB	1	-0.08438	1	110	0.0752	4089.6	0.085
MafF(bZIP)/HepG2-MafF-ChIP-Seq(GSE31477)/Homer	HWWGTCAGCAWWTTT	1	-0.07427	1	35	0.0239	1443.2	0.03
RARg(NR)/ES-RARg-ChIP-Seq(GSE30538)/Homer	AGGTCAAGGTCA	1	-0.06417	1	3	0.0021	197.3	0.0041
GATA:SCL(Zf,bHLH)/Ter119-SCL-ChIP-Seq(GSE18720)/Homer	CRGCTGBNGNSNNSAGATAA	1	-0.06291	1	10	0.0068	502.5	0.0104
PAX6(Paired,Homeobox)/Forebrain-Pax6-ChIP-Seq(GSE66961)/Homer	NGTGTTCAVTSAAGCGKAAA	1	-0.05674	1	7	0.0048	383.2	0.008
GFY(?)/Promoter/Homer	ACTACAATTCCC	1	-0.05204	1	4	0.0027	254.3	0.0053
BMYB(HTH)/Hela-BMYB-ChIP-Seq(GSE27030)/Homer	NHAACBGYYV	1	-0.05189	1	178	0.1217	6540.3	0.1359
Olig2(bHLH)/Neuron-Olig2-ChIP-Seq(GSE30882)/Homer	RCCATMTGTT	1	-0.04581	1	253	0.1729	9139.7	0.1899
NRF(NRF)/Promoter/Homer	STGCGCATGCGC	1	-0.04352	1	3	0.0021	215	0.0045
ZNF415(Zf)/HEK293-ZNF415.GFP-ChIP-Seq(GSE58341)/Homer	GRTGMTRGAGCC	1	-0.04018	1	50	0.0342	2066.8	0.0429
p63(p53)/Keratinocyte-p63-ChIP-Seq(GSE17611)/Homer	NNDRCATGYCYNRRCATGYH	1	-0.0383	1	32	0.0219	1401.7	0.0291
Max(bHLH)/K562-Max-ChIP-Seq(GSE31477)/Homer	RCCACGTGGYYN	1	-0.03167	1	68	0.0465	2753.7	0.0572
n-Myc(bHLH)/mES-nMyc-ChIP-Seq(GSE11431)/Homer	VRCCACGTGG	1	-0.0275	1	67	0.0458	2735.3	0.0568
BMAL1(bHLH)/Liver-Bmal1-ChIP-Seq(GSE39860)/Homer	GNCACGTG	1	-0.02375	1	239	0.1634	8803.7	0.1829
Tgif2(Homeobox)/mES-Tgif2-ChIP-Seq(GSE55404)/Homer	TGTCANYT	1	-0.02225	1	500	0.3418	17651	0.3667
GATA(Zf),IR4/iTreg-Gata3-ChIP-Seq(GSE20898)/Homer	NAGATWNBNATCTNN	1	-0.02163	1	5	0.0034	344.5	0.0072
Nkx3.1(Homeobox)/LNCaP-Nkx3.1-ChIP-Seq(GSE28264)/Homer	AAGCACTTAA	1	-0.01876	1	386	0.2638	13863.5	0.288
E-box(bHLH)/Promoter/Homer	SSGGTCACGTGA	1	-0.01664	1	2	0.0014	199.3	0.0041
NPAS2(bHLH)/Liver-NPAS2-ChIP-Seq(GSE39860)/Homer	KCCACGTGAC	1	-0.01402	1	145	0.0991	5627.5	0.1169
FOXA1:AR(Forkhead,NR)/LNCAP-AR-ChIP-Seq(GSE27824)/Homer	AGTAAACAAAAAAGAACAND	1	-0.01345	1	5	0.0034	367.8	0.0076
CLOCK(bHLH)/Liver-Clock-ChIP-Seq(GSE39860)/Homer	GHCACGTG	1	-0.01263	1	49	0.0335	2158.6	0.0448
Usf2(bHLH)/C2C12-Usf2-ChIP-Seq(GSE36030)/Homer	GTCACGTGGT	1	-0.01121	1	35	0.0239	1633.3	0.0339
Gfi1b(Zf)/HPC7-Gfi1b-ChIP-Seq(GSE22178)/Homer	MAATCACTGC	1	-0.008978	1	103	0.0704	4191.3	0.0871
CEBP(bZIP)/ThioMac-CEBPb-ChIP-Seq(GSE21512)/Homer	ATTGCGCAAC	1	-0.008479	1	91	0.0622	3762.2	0.0782
c-Myc(bHLH)/LNCAP-cMyc-ChIP-Seq(Unpublished)/Homer	VCCACGTG	1	-0.008152	1	27	0.0185	1344.5	0.0279
Tgif1(Homeobox)/mES-Tgif1-ChIP-Seq(GSE55404)/Homer	YTGWCADY	1	-0.008051	1	460	0.3144	16549	0.3438
Meis1(Homeobox)/MastCells-Meis1-ChIP-Seq(GSE48085)/Homer	VGCTGWCAVB	1	-0.006821	1	239	0.1634	9042.6	0.1879
ZBTB18(Zf)/HEK293-ZBTB18.GFP-ChIP-Seq(GSE58341)/Homer	AACATCTGGA	1	-0.006267	1	49	0.0335	2229.4	0.0463
CTCF(Zf)/CD4+-CTCF-ChIP-Seq(Barski_et_al.)/Homer	AYAGTGCCMYCTRGTGGCCA	1	-0.004814	1	3	0.0021	306.8	0.0064
bHLHE40(bHLH)/HepG2-BHLHE40-ChIP-Seq(GSE31477)/Homer	KCACGTGMCN	1	-0.001882	1	19	0.013	1116.5	0.0232
Mef2b(MADS)/HEK293-Mef2b.V5-ChIP-Seq(GSE67450)/Homer	GCTATTTTTGGM	1	-0.000584	1	120	0.082	5152.4	0.107
THRa(NR)/C17.2-THRa-ChIP-Seq(GSE38347)/Homer	GGTCANYTGAGGWCA	1	-0.000202	1	67	0.0458	3247.8	0.0675
CRX(Homeobox)/Retina-Crx-ChIP-Seq(GSE20012)/Homer	GCTAATCC	1	-0.000189	1	379	0.2591	14478.2	0.3008
Mef2a(MADS)/HL1-Mef2a.biotin-ChIP-Seq(GSE21529)/Homer	CYAAAAATAG	1	-0.000116	1	65	0.0444	3216.9	0.0668
Nkx2.5(Homeobox)/HL1-Nkx2.5.biotin-ChIP-Seq(GSE21529)/Homer	RRSCACTYAA	1	-7.7e-05	1	335	0.229	13090.4	0.2719
Mef2c(MADS)/GM12878-Mef2c-ChIP-Seq(GSE32465)/Homer	DCYAAAAATAGM	1	-2.1e-05	1	69	0.0472	3517.2	0.0731
Nkx2.1(Homeobox)/LungAC-Nkx2.1-ChIP-Seq(GSE43252)/Homer	RSCACTYRAG	1	-4e-06	1	424	0.2898	16564.5	0.3441
Nkx2.2(Homeobox)/NPC-Nkx2.2-ChIP-Seq(GSE61673)/Homer	BTBRAGTGSN	1	0	1	285	0.1948	12205.4	0.2536
GSC(Homeobox)/FrogEmbryos-GSC-ChIP-Seq(DRA000576)/Homer	RGGATTAR	1	0	1	195	0.1333	9246.7	0.1921
Bapx1(Homeobox)/VertebralCol-Bapx1-ChIP-Seq(GSE36672)/Homer	TTRAGTGSYK	1	0	1	351	0.2399	14954.1	0.3107
LXRE(NR),DR4/RAW-LXRb.biotin-ChIP-Seq(GSE21512)/Homer	RGGTTACTANAGGTCA	1	0	1	4	0.0027	1171.2	0.0243
E2F(E2F)/Hela-CellCycle-Expression/Homer	TTSGCGCGAAAA	1	0	1	0	0	59.2	0.0012
GFX(?)/Promoter/Homer	ATTCTCGCGAGA	1	0	1	0	0	32.3	0.0007
OCT:OCT(POU,Homeobox)/NPC-Brn1-ChIP-Seq(GSE35496)/Homer	ATGAATATTCATGAG	1	0	1	0	0	41.6	0.0009
REST-NRSF(Zf)/Jurkat-NRSF-ChIP-Seq/Homer	GGMGCTGTCCATGGTGCTGA	1	0	1	0	0	24.2	0.0005

## Sheet: MOTIF_Cluster1
Motif Name	Consensus	P-value	Log P-value	q-value (Benjamini)	# of Target Sequences with Motif(of 429)	% of Target Sequences with Motif	# of Background Sequences with Motif(of 49274)	% of Background Sequences with Motif
Fra1(bZIP)/BT549-Fra1-ChIP-Seq(GSE46166)/Homer	NNATGASTCATH	1e-127	-294.5	0	193	0.4499	2517.9	0.0511
Atf3(bZIP)/GBM-ATF3-ChIP-Seq(GSE33912)/Homer	DATGASTCATHN	1e-127	-293.6	0	208	0.4848	3136.9	0.0636
BATF(bZIP)/Th17-BATF-ChIP-Seq(GSE39756)/Homer	DATGASTCAT	1e-124	-286.4	0	204	0.4755	3083.7	0.0625
Fosl2(bZIP)/3T3L1-Fosl2-ChIP-Seq(GSE56872)/Homer	NATGASTCABNN	1e-119	-275	0	154	0.359	1444.8	0.0293
AP-1(bZIP)/ThioMac-PU.1-ChIP-Seq(GSE21512)/Homer	VTGACTCATC	1e-115	-265.9	0	208	0.4848	3622.6	0.0735
Jun-AP1(bZIP)/K562-cJun-ChIP-Seq(GSE31477)/Homer	GATGASTCATCN	1e-103	-239.1	0	127	0.296	1039.6	0.0211
Bach2(bZIP)/OCILy7-Bach2-ChIP-Seq(GSE44420)/Homer	TGCTGAGTCA	1e-42	-97.5	0	66	0.1538	788.9	0.016
KLF5(Zf)/LoVo-KLF5-ChIP-Seq(GSE49402)/Homer	DGGGYGKGGC	1e-12	-27.8	0	108	0.2517	6178.2	0.1253
MafK(bZIP)/C2C12-MafK-ChIP-Seq(GSE36030)/Homer	GCTGASTCAGCA	1e-10	-23.29	0	31	0.0723	870.2	0.0177
NF-E2(bZIP)/K562-NFE2-ChIP-Seq(GSE31477)/Homer	GATGACTCAGCA	1e-08	-20.14	0	15	0.035	220.3	0.0045
EHF(ETS)/LoVo-EHF-ChIP-Seq(GSE49402)/Homer	AVCAGGAAGT	1e-08	-19.88	0	102	0.2378	6521.5	0.1323
Foxa2(Forkhead)/Liver-Foxa2-ChIP-Seq(GSE25694)/Homer	CYTGTTTACWYW	1e-08	-19.44	0	66	0.1538	3509.5	0.0712
Fox:Ebox(Forkhead,bHLH)/Panc1-Foxa2-ChIP-Seq(GSE47459)/Homer	NNNVCTGWGYAAACASN	1e-06	-15.82	0	72	0.1678	4373.5	0.0887
EWS:ERG-fusion(ETS)/CADO_ES1-EWS:ERG-ChIP-Seq(SRA014231)/Homer	ATTTCCTGTN	1e-06	-15.22	0	65	0.1515	3846.1	0.078
ELF5(ETS)/T47D-ELF5-ChIP-Seq(GSE30407)/Homer	ACVAGGAAGT	1e-06	-15.17	0	61	0.1422	3517.1	0.0713
FOXM1(Forkhead)/MCF7-FOXM1-ChIP-Seq(GSE72977)/Homer	TRTTTACTTW	1e-06	-14.31	0	76	0.1772	4905.3	0.0995
ERG(ETS)/VCaP-ERG-ChIP-Seq(GSE14097)/Homer	ACAGGAAGTG	1e-06	-14.25	0	109	0.2541	7966.5	0.1616
EKLF(Zf)/Erythrocyte-Klf1-ChIP-Seq(GSE20478)/Homer	NWGGGTGTGGCY	1e-05	-13.16	0	28	0.0653	1163.3	0.0236
FOXA1(Forkhead)/MCF7-FOXA1-ChIP-Seq(GSE26831)/Homer	WAAGTAAACA	1e-05	-12.62	0.0001	71	0.1655	4684.7	0.095
Tcf4(HMG)/Hct116-Tcf4-ChIP-Seq(SRA012054)/Homer	ASATCAAAGGVA	1e-05	-12.28	0.0001	38	0.0886	1954.6	0.0396
FOXA1(Forkhead)/LNCAP-FOXA1-ChIP-Seq(GSE27824)/Homer	WAAGTAAACA	1e-05	-12.13	0.0001	82	0.1911	5756.5	0.1168
ETS1(ETS)/Jurkat-ETS1-ChIP-Seq(GSE17954)/Homer	ACAGGAAGTG	1e-05	-12.09	0.0001	72	0.1678	4846.7	0.0983
Nrf2(bZIP)/Lymphoblast-Nrf2-ChIP-Seq(GSE37589)/Homer	HTGCTGAGTCAT	0.0001	-10.75	0.0003	9	0.021	168.6	0.0034
Etv2(ETS)/ES-ER71-ChIP-Seq(GSE59402)/Homer(0.967)	NNAYTTCCTGHN	0.0001	-9.664	0.0008	65	0.1515	4570.4	0.0927
Bcl6(Zf)/Liver-Bcl6-ChIP-Seq(GSE31578)/Homer	NNNCTTTCCAGGAAA	0.0001	-9.583	0.0009	84	0.1958	6374.6	0.1293
ETV1(ETS)/GIST48-ETV1-ChIP-Seq(GSE22441)/Homer	AACCGGAAGT	0.0001	-9.465	0.001	84	0.1958	6396.4	0.1297
Klf4(Zf)/mES-Klf4-ChIP-Seq(GSE11431)/Homer	GCCACACCCA	0.0001	-9.313	0.0011	35	0.0816	1998.9	0.0405
HOXA9(Homeobox)/HSC-Hoxa9-ChIP-Seq(GSE33509)/Homer	GGCCATAAATCA	0.001	-9.082	0.0013	45	0.1049	2865.9	0.0581
MafA(bZIP)/Islet-MafA-ChIP-Seq(GSE30298)/Homer	TGCTGACTCA	0.001	-9.025	0.0013	49	0.1142	3223	0.0654
KLF10(Zf)/HEK293-KLF10.GFP-ChIP-Seq(GSE58341)/Homer	GGGGGTGTGTCC	0.001	-8.981	0.0013	45	0.1049	2878.6	0.0584
ZNF322(Zf)/HEK293-ZNF322.GFP-ChIP-Seq(GSE58341)/Homer	GAGCCTGGTACTGWGCCTGR	0.001	-8.826	0.0015	26	0.0606	1334.3	0.0271
Maz(Zf)/HepG2-Maz-ChIP-Seq(GSE31477)/Homer	GGGGGGGG	0.001	-8.62	0.0018	70	0.1632	5212.7	0.1057
Fli1(ETS)/CD8-FLI-ChIP-Seq(GSE20898)/Homer	NRYTTCCGGH	0.001	-8.539	0.0019	65	0.1515	4755.9	0.0965
Sox4(HMG)/proB-Sox4-ChIP-Seq(GSE50066)/Homer	YCTTTGTTCC	0.001	-7.675	0.0044	52	0.1212	3693.8	0.0749
KLF14(Zf)/HEK293-KLF14.GFP-ChIP-Seq(GSE58341)/Homer	RGKGGGCGKGGC	0.001	-7.261	0.0064	101	0.2354	8563.6	0.1737
Gata4(Zf)/Heart-Gata4-ChIP-Seq(GSE35151)/Homer	NBWGATAAGR	0.001	-7.085	0.0074	61	0.1422	4641	0.0941
GABPA(ETS)/Jurkat-GABPa-ChIP-Seq(GSE17954)/Homer	RACCGGAAGT	0.001	-7.027	0.0077	53	0.1235	3895.5	0.079
Bach1(bZIP)/K562-Bach1-ChIP-Seq(GSE31477)/Homer	AWWNTGCTGAGTCAT	0.001	-6.929	0.0082	7	0.0163	175.3	0.0036
Stat3(Stat)/mES-Stat3-ChIP-Seq(GSE11431)/Homer	CTTCCGGGAA	0.01	-6.898	0.0083	32	0.0746	2024.3	0.0411
Sox6(HMG)/Myotubes-Sox6-ChIP-Seq(GSE32627)/Homer	CCATTGTTNY	0.01	-6.866	0.0083	89	0.2075	7442.8	0.151
Sox2(HMG)/mES-Sox2-ChIP-Seq(GSE11431)/Homer	BCCATTGTTC	0.01	-6.809	0.0086	52	0.1212	3840	0.0779
PU.1-IRF(ETS:IRF)/Bcell-PU.1-ChIP-Seq(GSE21512)/Homer	MGGAAGTGAAAC	0.01	-6.671	0.0096	86	0.2005	7187	0.1458
Stat3+il21(Stat)/CD4-Stat3-ChIP-Seq(GSE19198)/Homer	SVYTTCCNGGAARB	0.01	-6.603	0.0101	42	0.0979	2951.3	0.0599
Pdx1(Homeobox)/Islet-Pdx1-ChIP-Seq(SRA008281)/Homer	YCATYAATCA	0.01	-6.55	0.0104	57	0.1329	4361.9	0.0885
NFAT:AP1(RHD,bZIP)/Jurkat-NFATC1-ChIP-Seq(Jolma_et_al.)/Homer	SARTGGAAAAWRTGAGTCAB	0.01	-6.47	0.011	17	0.0396	851.2	0.0173
Tcf3(HMG)/mES-Tcf3-ChIP-Seq(GSE11724)/Homer	ASWTCAAAGG	0.01	-6.454	0.011	19	0.0443	1005.7	0.0204
p53(p53)/Saos-p53-ChIP-Seq(GSE15780)/Homer	RRCATGYCYRGRCATGYYYN	0.01	-6.288	0.0123	10	0.0233	373.9	0.0076
p53(p53)/Saos-p53-ChIP-Seq/Homer	RRCATGYCYRGRCATGYYYN	0.01	-6.288	0.0123	10	0.0233	373.9	0.0076
Sox3(HMG)/NPC-Sox3-ChIP-Seq(GSE33059)/Homer	CCWTTGTY	0.01	-6.187	0.0134	96	0.2238	8330.9	0.169
Hoxb4(Homeobox)/ES-Hoxb4-ChIP-Seq(GSE34014)/Homer	TGATTRATGGCY	0.01	-6.094	0.0144	15	0.035	732.9	0.0149
PPARE(NR),DR1/3T3L1-Pparg-ChIP-Seq(GSE13511)/Homer	TGACCTTTGCCCCA	0.01	-6.082	0.0144	60	0.1399	4745.3	0.0962
p63(p53)/Keratinocyte-p63-ChIP-Seq(GSE17611)/Homer	NNDRCATGYCYNRRCATGYH	0.01	-5.924	0.0164	24	0.0559	1464.5	0.0297
Sox10(HMG)/SciaticNerve-Sox3-ChIP-Seq(GSE35132)/Homer	CCWTTGTYYB	0.01	-5.711	0.0199	88	0.2051	7638.9	0.1549
TCFL2(HMG)/K562-TCF7L2-ChIP-Seq(GSE29196)/Homer	ACWTCAAAGG	0.01	-5.709	0.0199	8	0.0186	277.5	0.0056
PGR(NR)/EndoStromal-PGR-ChIP-Seq(GSE69539)/Homer	AAGAACATWHTGTTC	0.01	-5.277	0.0296	17	0.0396	959.5	0.0195
Klf9(Zf)/GBM-Klf9-ChIP-Seq(GSE62211)/Homer	GCCACRCCCACY	0.01	-4.802	0.0468	22	0.0513	1433	0.0291
HNF4a(NR),DR1/HepG2-HNF4a-ChIP-Seq(GSE25021)/Homer	CARRGKBCAAAGTYCA	0.1	-4.465	0.0644	29	0.0676	2112.9	0.0429
Reverb(NR),DR2/RAW-Reverba.biotin-ChIP-Seq(GSE45914)/Homer	GTRGGTCASTGGGTCA	0.1	-4.369	0.0697	14	0.0326	809.6	0.0164
HIF-1a(bHLH)/MCF7-HIF1a-ChIP-Seq(GSE28352)/Homer	TACGTGCV	0.1	-4.36	0.0697	15	0.035	892.7	0.0181
ZFX(Zf)/mES-Zfx-ChIP-Seq(GSE11431)/Homer	AGGCCTRG	0.1	-4.319	0.0708	72	0.1678	6392.9	0.1297
Gata2(Zf)/K562-GATA2-ChIP-Seq(GSE18829)/Homer	BBCTTATCTS	0.1	-4.197	0.0787	37	0.0862	2918.9	0.0592
Ets1-distal(ETS)/CD4+-PolII-ChIP-Seq(Barski_et_al.)/Homer	MACAGGAAGT	0.1	-4.135	0.0824	20	0.0466	1349.6	0.0274
GATA3(Zf)/iTreg-Gata3-ChIP-Seq(GSE20898)/Homer	AGATAASR	0.1	-4.066	0.0868	81	0.1888	7407.9	0.1503
ELF1(ETS)/Jurkat-ELF1-ChIP-Seq(SRA014231)/Homer	AVCCGGAAGT	0.1	-4.038	0.0879	24	0.0559	1724.6	0.035
Six1(Homeobox)/Myoblast-Six1-ChIP-Chip(GSE20150)/Homer	GKVTCADRTTWC	0.1	-3.98	0.0917	17	0.0396	1107.1	0.0225
NFkB-p65(RHD)/GM12787-p65-ChIP-Seq(GSE19485)/Homer	WGGGGATTTCCC	0.1	-3.979	0.0917	31	0.0723	2388.4	0.0484
NFY(CCAAT)/Promoter/Homer	RGCCAATSRG	0.1	-3.949	0.0917	39	0.0909	3166.6	0.0642
Gata1(Zf)/K562-GATA1-ChIP-Seq(GSE18829)/Homer	SAGATAAGRV	0.1	-3.895	0.0954	33	0.0769	2596.8	0.0527
RXR(NR),DR1/3T3L1-RXR-ChIP-Seq(GSE13511)/Homer	TAGGGCAAAGGTCA	0.1	-3.879	0.0956	63	0.1469	5598.4	0.1136
EWS:FLI1-fusion(ETS)/SK_N_MC-EWS:FLI1-ChIP-Seq(SRA014231)/Homer	VACAGGAAAT	0.1	-3.842	0.0977	33	0.0769	2607	0.0529
SPDEF(ETS)/VCaP-SPDEF-ChIP-Seq(SRA014231)/Homer	ASWTCCTGBT	0.1	-3.806	0.1	53	0.1235	4598.4	0.0933
Lhx3(Homeobox)/Neuron-Lhx3-ChIP-Seq(GSE31456)/Homer	ADBTAATTAR	0.1	-3.748	0.1044	85	0.1981	7938.2	0.161
NF1:FOXA1(CTF,Forkhead)/LNCAP-FOXA1-ChIP-Seq(GSE27824)/Homer	WNTGTTTRYTTTGGCA	0.1	-3.691	0.109	5	0.0117	187.4	0.0038
FOXP1(Forkhead)/H9-FOXP1-ChIP-Seq(GSE31006)/Homer	NYYTGTTTACHN	0.1	-3.634	0.1139	24	0.0559	1793.9	0.0364
PU.1(ETS)/ThioMac-PU.1-ChIP-Seq(GSE21512)/Homer	AGAGGAAGTG	0.1	-3.549	0.1223	32	0.0746	2573	0.0522
GATA(Zf),IR4/iTreg-Gata3-ChIP-Seq(GSE20898)/Homer	NAGATWNBNATCTNN	0.1	-3.526	0.1236	6	0.014	264.8	0.0054
Elk4(ETS)/Hela-Elk4-ChIP-Seq(GSE31477)/Homer	NRYTTCCGGY	0.1	-3.524	0.1236	22	0.0513	1626.6	0.033
HIF2a(bHLH)/785_O-HIF2a-ChIP-Seq(GSE34871)/Homer	GCACGTACCC	0.1	-3.45	0.1298	18	0.042	1271.1	0.0258
HOXD13(Homeobox)/Chicken-Hoxd13-ChIP-Seq(GSE38910)/Homer	NCYAATAAAA	0.1	-3.355	0.141	58	0.1352	5245.7	0.1064
ETS(ETS)/Promoter/Homer	AACCGGAAGT	0.1	-3.341	0.1411	16	0.0373	1107.5	0.0225
Foxo1(Forkhead)/RAW-Foxo1-ChIP-Seq(Fan_et_al.)/Homer	CTGTTTAC	0.1	-3.338	0.1411	98	0.2284	9486	0.1924
GRE(NR),IR3/RAW264.7-GRE-ChIP-Seq(Unpublished)/Homer	VAGRACAKWCTGTYC	0.1	-3.33	0.1411	14	0.0326	931.6	0.0189
Nanog(Homeobox)/mES-Nanog-ChIP-Seq(GSE11724)/Homer	RGCCATTAAC	0.1	-3.299	0.1419	202	0.4709	21047.2	0.4269
PAX3:FKHR-fusion(Paired,Homeobox)/Rh4-PAX3:FKHR-ChIP-Seq(GSE19063)/Homer	ACCRTGACTAATTNN	0.1	-3.272	0.144	13	0.0303	851.4	0.0173
Arnt:Ahr(bHLH)/MCF7-Arnt-ChIP-Seq(Lo_et_al.)/Homer	TBGCACGCAA	0.1	-3.252	0.1452	26	0.0606	2056.9	0.0417
Egr1(Zf)/K562-Egr1-ChIP-Seq(GSE32465)/Homer	TGCGTGGGYG	0.1	-3.231	0.1465	29	0.0676	2351.5	0.0477
HIF-1b(HLH)/T47D-HIF1b-ChIP-Seq(GSE59937)/Homer	RTACGTGC	0.1	-3.22	0.1465	46	0.1072	4053.5	0.0822
HOXB13(Homeobox)/ProstateTumor-HOXB13-ChIP-Seq(GSE56288)/Homer	TTTTATKRGG	0.1	-3.175	0.1515	56	0.1305	5096.4	0.1034
ZNF692(Zf)/HEK293-ZNF692.GFP-ChIP-Seq(GSE58341)/Homer	GTGGGCCCCA	0.1	-3.084	0.164	10	0.0233	616.8	0.0125
NFAT(RHD)/Jurkat-NFATC1-ChIP-Seq(Jolma_et_al.)/Homer	ATTTTCCATT	0.1	-3.031	0.1712	48	0.1119	4315.2	0.0875
FoxL2(Forkhead)/Ovary-FoxL2-ChIP-Seq(GSE60858)/Homer	WWTRTAAACAVG	0.1	-3.001	0.1743	43	0.1002	3811.5	0.0773
Isl1(Homeobox)/Neuron-Isl1-ChIP-Seq(GSE31456)/Homer	CTAATKGV	0.1	-2.976	0.1768	97	0.2261	9535	0.1934
Znf263(Zf)/K562-Znf263-ChIP-Seq(GSE31477)/Homer	CVGTSCTCCC	0.1	-2.925	0.184	97	0.2261	9557.6	0.1939
Sox15(HMG)/CPA-Sox15-ChIP-Seq(GSE62909)/Homer	RAACAATGGN	0.1	-2.874	0.1917	57	0.1329	5303.9	0.1076
RUNX-AML(Runt)/CD4+-PolII-ChIP-Seq(Barski_et_al.)/Homer	GCTGTGGTTW	0.1	-2.754	0.2137	38	0.0886	3373.7	0.0684
Sox9(HMG)/Limb-SOX9-ChIP-Seq(GSE73225)/Homer	AGGVNCCTTTGT	0.1	-2.705	0.2222	43	0.1002	3902.9	0.0792
Unknown(Homeobox)/Limb-p300-ChIP-Seq/Homer	SSCMATWAAA	0.1	-2.702	0.2222	34	0.0793	2981.8	0.0605
GRE(NR),IR3/A549-GR-ChIP-Seq(GSE32465)/Homer	NRGVACABNVTGTYCY	0.1	-2.697	0.2222	8	0.0186	490.2	0.0099
TEAD2(TEA)/Py2T-Tead2-ChIP-Seq(GSE55709)/Homer	CCWGGAATGY	0.1	-2.685	0.2222	32	0.0746	2783.9	0.0565
DMRT6(DM)/Testis-DMRT6-ChIP-Seq(GSE60440)/Homer	YDGHTACAWTGTADC	0.1	-2.684	0.2222	12	0.028	843.9	0.0171
Rfx2(HTH)/LoVo-RFX2-ChIP-Seq(GSE49402)/Homer	GTTGCCATGGCAACM	0.1	-2.655	0.2222	5	0.0117	251.5	0.0051
Oct2(POU,Homeobox)/Bcell-Oct2-ChIP-Seq(GSE21512)/Homer	ATATGCAAAT	0.1	-2.634	0.2246	16	0.0373	1222	0.0248
STAT5(Stat)/mCD4+-Stat5-ChIP-Seq(GSE12346)/Homer	RTTTCTNAGAAA	0.1	-2.605	0.2289	18	0.042	1418.5	0.0288
STAT1(Stat)/HelaS3-STAT1-ChIP-Seq(GSE12782)/Homer	NATTTCCNGGAAAT	0.1	-2.595	0.2289	16	0.0373	1230	0.0249
NFkB-p65-Rel(RHD)/ThioMac-LPS-Expression(GSE23622)/Homer	GGAAATTCCC	0.1	-2.552	0.2367	5	0.0117	259.2	0.0053
Smad4(MAD)/ESC-SMAD4-ChIP-Seq(GSE29422)/Homer	VBSYGTCTGG	0.1	-2.465	0.2559	71	0.1655	6954.3	0.1411
Cdx2(Homeobox)/mES-Cdx2-ChIP-Seq(GSE14586)/Homer	GYMATAAAAH	0.1	-2.434	0.2614	36	0.0839	3265.6	0.0662
Srebp1a(bHLH)/HepG2-Srebp1a-ChIP-Seq(GSE31477)/Homer	RTCACSCCAY	0.1	-2.43	0.2614	19	0.0443	1551.3	0.0315
ZNF382(Zf)/HEK293-ZNF382.GFP-ChIP-Seq(GSE58341)/Homer	GNCTGTASTRNTGBCTCHTT	0.1	-2.407	0.2636	3	0.007	121.9	0.0025
RORgt(NR)/EL4-RORgt.Flag-ChIP-Seq(GSE56019)/Homer	AAYTAGGTCA	0.1	-2.399	0.2636	9	0.021	613.5	0.0124
MITF(bHLH)/MastCells-MITF-ChIP-Seq(GSE48085)/Homer	RTCATGTGAC	0.1	-2.396	0.2636	47	0.1096	4425.1	0.0898
AP-2gamma(AP2)/MCF7-TFAP2C-ChIP-Seq(GSE21234)/Homer	SCCTSAGGSCAW	0.1	-2.371	0.2659	49	0.1142	4645.7	0.0942
ZBTB12(Zf)/HEK293-ZBTB12.GFP-ChIP-Seq(GSE58341)/Homer	NGNTCTAGAACCNGV	0.1	-2.368	0.2659	21	0.049	1763	0.0358
CArG(MADS)/PUER-Srf-ChIP-Seq(Sullivan_et_al.)/Homer	CCATATATGGNM	0.1	-2.364	0.2659	17	0.0396	1370.3	0.0278
NF1(CTF)/LNCAP-NF1-ChIP-Seq(Unpublished)/Homer	CYTGGCABNSTGCCAR	0.1	-2.351	0.2659	20	0.0466	1667.6	0.0338
RUNX2(Runt)/PCa-RUNX2-ChIP-Seq(GSE33889)/Homer	NWAACCACADNN	0.1	-2.324	0.2693	42	0.0979	3926.7	0.0796
Hnf1(Homeobox)/Liver-Foxa2-Chip-Seq(GSE25694)/Homer	GGTTAAWCATTAA	0.1	-2.323	0.2693	8	0.0186	534.8	0.0108
CEBP(bZIP)/ThioMac-CEBPb-ChIP-Seq(GSE21512)/Homer	ATTGCGCAAC	1	-2.268	0.2798	40	0.0932	3736.3	0.0758
TATA-Box(TBP)/Promoter/Homer	CCTTTTAWAGSC	1	-2.238	0.2859	62	0.1445	6086.6	0.1235
Hoxc9(Homeobox)/Ainv15-Hoxc9-ChIP-Seq(GSE21812)/Homer	GGCCATAAATCA	1	-2.231	0.2859	24	0.0559	2097.3	0.0425
ZNF711(Zf)/SHSY5Y-ZNF711-ChIP-Seq(GSE20673)/Homer	AGGCCTAG	1	-2.218	0.287	89	0.2075	9030.8	0.1832
X-box(HTH)/NPC-H3K4me1-ChIP-Seq(GSE16256)/Homer	GGTTGCCATGGCAA	1	-2.208	0.2874	6	0.014	373.6	0.0076
RBPJ:Ebox(?,bHLH)/Panc1-Rbpj1-ChIP-Seq(GSE47459)/Homer	GGGRAARRGRMCAGMTG	1	-2.181	0.2929	18	0.042	1509	0.0306
Rfx1(HTH)/NPC-H3K4me1-ChIP-Seq(GSE16256)/Homer	KGTTGCCATGGCAA	1	-2.181	0.2929	10	0.0233	736.5	0.0149
TEAD4(TEA)/Tropoblast-Tead4-ChIP-Seq(GSE37350)/Homer	CCWGGAATGY	1	-2.17	0.2929	45	0.1049	4299.8	0.0872
AR-halfsite(NR)/LNCaP-AR-ChIP-Seq(GSE27824)/Homer	CCAGGAACAG	1	-2.153	0.294	180	0.4196	19240.7	0.3903
Tcfcp2l1(CP2)/mES-Tcfcp2l1-ChIP-Seq(GSE11431)/Homer	NRAACCRGTTYRAACCRGYT	1	-2.143	0.2948	7	0.0163	468.6	0.0095
Sp1(Zf)/Promoter/Homer	GGCCCCGCCCCC	1	-2.141	0.2948	8	0.0186	558.9	0.0113
Tlx?(NR)/NPC-H3K4me1-ChIP-Seq(GSE16256)/Homer	CTGGCAGSCTGCCA	1	-2.127	0.2948	21	0.049	1821.7	0.0369
Otx2(Homeobox)/EpiLC-Otx2-ChIP-Seq(GSE56098)/Homer	NYTAATCCYB	1	-2.105	0.2989	44	0.1026	4219	0.0856
MYB(HTH)/ERMYB-Myb-ChIPSeq(GSE22095)/Homer	GGCVGTTR	1	-2.022	0.3223	74	0.1725	7491.1	0.1519
STAT4(Stat)/CD4-Stat4-ChIP-Seq(GSE22104)/Homer	NYTTCCWGGAAR	1	-2.021	0.3223	45	0.1049	4358.3	0.0884
USF1(bHLH)/GM12878-Usf1-ChIP-Seq(GSE32465)/Homer	SGTCACGTGR	1	-1.998	0.3252	21	0.049	1855.1	0.0376
E2A(bHLH),near_PU.1/Bcell-PU.1-ChIP-Seq(GSE21512)/Homer	NVCACCTGBN	1	-1.987	0.3265	95	0.2214	9819.4	0.1992
ZNF528(Zf)/HEK293-ZNF528.GFP-ChIP-Seq(GSE58341)/Homer	AGAAATGACTTCCCT	1	-1.984	0.3265	1	0.0023	17.6	0.0004
PAX5(Paired,Homeobox),condensed/GM12878-PAX5-ChIP-Seq(GSE32465)/Homer	GTCACGCTCSCTGM	1	-1.877	0.3589	6	0.014	412.6	0.0084
IRF1(IRF)/PBMC-IRF1-ChIP-Seq(GSE43036)/Homer	GAAAGTGAAAGT	1	-1.822	0.3767	9	0.021	701.6	0.0142
ZNF467(Zf)/HEK293-ZNF467.GFP-ChIP-Seq(GSE58341)/Homer	TGGGGAAGGGCM	1	-1.796	0.3837	42	0.0979	4131.9	0.0838
CRE(bZIP)/Promoter/Homer	CSGTGACGTCAC	1	-1.793	0.3837	9	0.021	706.7	0.0143
ARE(NR)/LNCAP-AR-ChIP-Seq(GSE27824)/Homer	RGRACASNSTGTYCYB	1	-1.753	0.3947	12	0.028	1008.9	0.0205
Elk1(ETS)/Hela-Elk1-ChIP-Seq(GSE31477)/Homer	HACTTCCGGY	1	-1.733	0.4001	19	0.0443	1724	0.035
Gfi1b(Zf)/HPC7-Gfi1b-ChIP-Seq(GSE22178)/Homer	MAATCACTGC	1	-1.722	0.4013	42	0.0979	4163.3	0.0844
GFX(?)/Promoter/Homer	ATTCTCGCGAGA	1	-1.707	0.4019	1	0.0023	23.3	0.0005
REST-NRSF(Zf)/Jurkat-NRSF-ChIP-Seq/Homer	GGMGCTGTCCATGGTGCTGA	1	-1.707	0.4019	1	0.0023	23.1	0.0005
c-Myc(bHLH)/LNCAP-cMyc-ChIP-Seq(Unpublished)/Homer	VCCACGTG	1	-1.691	0.4054	16	0.0373	1427.7	0.029
AP-2alpha(AP2)/Hela-AP2alpha-ChIP-Seq(GSE31477)/Homer	ATGCCCTGAGGC	1	-1.685	0.4054	36	0.0839	3534.1	0.0717
STAT6(Stat)/Macrophage-Stat6-ChIP-Seq(GSE38377)/Homer	TTCCKNAGAA	1	-1.672	0.4075	25	0.0583	2369.4	0.0481
EBF1(EBF)/Near-E2A-ChIP-Seq(GSE21512)/Homer	GTCCCCWGGGGA	1	-1.654	0.4124	50	0.1166	5062.3	0.1027
Oct4(POU,Homeobox)/mES-Oct4-ChIP-Seq(GSE11431)/Homer	ATTTGCATAW	1	-1.559	0.4503	21	0.049	1986.4	0.0403
IRF4(IRF)/GM12878-IRF4-ChIP-Seq(GSE32465)/Homer	ACTGAAACCA	1	-1.502	0.4735	22	0.0513	2111.7	0.0428
RUNX(Runt)/HPC7-Runx1-ChIP-Seq(GSE22178)/Homer	SAAACCACAG	1	-1.496	0.4735	31	0.0723	3076.3	0.0624
DMRT1(DM)/Testis-DMRT1-ChIP-Seq(GSE64892)/Homer	TWGHWACAWTGTWDC	1	-1.474	0.4804	12	0.028	1073.5	0.0218
PR(NR)/T47D-PR-ChIP-Seq(GSE31130)/Homer	VAGRACAKNCTGTBC	1	-1.459	0.4845	99	0.2308	10610.6	0.2152
RUNX1(Runt)/Jurkat-RUNX1-ChIP-Seq(GSE29180)/Homer	AAACCACARM	1	-1.457	0.4845	47	0.1096	4835.5	0.0981
RAR:RXR(NR),DR5/ES-RAR-ChIP-Seq(GSE56893)/Homer	AGGTCAAGGTCA	1	-1.445	0.4853	9	0.021	774.7	0.0157
CEBP:CEBP(bZIP)/MEF-Chop-ChIP-Seq(GSE35681)/Homer	NTNATGCAAYMNNHTGMAAY	1	-1.44	0.4853	9	0.021	775.4	0.0157
RARg(NR)/ES-RARg-ChIP-Seq(GSE30538)/Homer	AGGTCAAGGTCA	1	-1.429	0.4866	3	0.007	194.8	0.004
Phox2a(Homeobox)/Neuron-Phox2a-ChIP-Seq(GSE31456)/Homer	YTAATYNRATTA	1	-1.37	0.5132	18	0.042	1732.2	0.0351
HNF6(Homeobox)/Liver-Hnf6-ChIP-Seq(ERP000394)/Homer	NTATYGATCH	1	-1.345	0.5227	23	0.0536	2276.5	0.0462
Nur77(NR)/K562-NR4A1-ChIP-Seq(GSE31363)/Homer	TGACCTTTNCNT	1	-1.342	0.5227	9	0.021	797.1	0.0162
OCT4-SOX2-TCF-NANOG(POU,Homeobox,HMG)/mES-Oct4-ChIP-Seq(GSE11431)/Homer	ATTTGCATAACAATG	1	-1.318	0.5305	8	0.0186	701	0.0142
GATA3(Zf),DR8/iTreg-Gata3-ChIP-Seq(GSE20898)/Homer	AGATSTNDNNDSAGATAASN	1	-1.31	0.5313	4	0.0093	302.3	0.0061
EBNA1(EBV-virus)/Raji-EBNA1-ChIP-Seq(GSE30709)/Homer	GGYAGCAYDTGCTDCCCNNN	1	-1.29	0.5389	1	0.0023	38	0.0008
Atf4(bZIP)/MEF-Atf4-ChIP-Seq(GSE35681)/Homer	MTGATGCAAT	1	-1.285	0.5389	14	0.0326	1335.4	0.0271
RFX(HTH)/K562-RFX3-ChIP-Seq(SRA012198)/Homer	CGGTTGCCATGGCAAC	1	-1.26	0.5484	3	0.007	213.5	0.0043
YY1(Zf)/Promoter/Homer	CAAGATGGCGGC	1	-1.236	0.5586	3	0.007	217	0.0044
Nkx6.1(Homeobox)/Islet-Nkx6.1-ChIP-Seq(GSE40975)/Homer	GKTAATGR	1	-1.233	0.5586	119	0.2774	13048.1	0.2647
Foxh1(Forkhead)/hESC-FOXH1-ChIP-Seq(GSE29422)/Homer	NNTGTGGATTSS	1	-1.232	0.5586	28	0.0653	2867.2	0.0582
ZFP3(Zf)/HEK293-ZFP3.GFP-ChIP-Seq(GSE58341)/Homer	GGGTTTTGAAGGATGARTAGGAGTT	1	-1.203	0.5666	1	0.0023	41.8	0.0008
TEAD(TEA)/Fibroblast-PU.1-ChIP-Seq(Unpublished)/Homer	YCWGGAATGY	1	-1.196	0.5674	34	0.0793	3544.1	0.0719
PAX5(Paired,Homeobox)/GM12878-PAX5-ChIP-Seq(GSE32465)/Homer	GCAGCCAAGCRTGACH	1	-1.193	0.5674	17	0.0396	1687.7	0.0342
Lhx1(Homeobox)/EmbryoCarcinoma-Lhx1-ChIP-Seq(GSE70957)/Homer	NNYTAATTAR	1	-1.182	0.5685	49	0.1142	5216	0.1058
Egr2(Zf)/Thymocytes-Egr2-ChIP-Seq(GSE34254)/Homer	NGCGTGGGCGGR	1	-1.175	0.5694	5	0.0117	423.6	0.0086
Smad2(MAD)/ES-SMAD2-ChIP-Seq(GSE29422)/Homer	CTGTCTGG	1	-1.175	0.5694	64	0.1492	6896.6	0.1399
IRF:BATF(IRF:bZIP)/pDC-Irf8-ChIP-Seq(GSE66899)/Homer	CTTTCANTATGACTV	1	-1.167	0.5694	6	0.014	527.1	0.0107
E-box(bHLH)/Promoter/Homer	SSGGTCACGTGA	1	-1.165	0.5694	3	0.007	225.3	0.0046
STAT6(Stat)/CD4-Stat6-ChIP-Seq(GSE22104)/Homer	ABTTCYYRRGAA	1	-1.159	0.5694	23	0.0536	2353.2	0.0477
ZNF165(Zf)/WHIM12-ZNF165-ChIP-Seq(GSE65937)/Homer	AAGGKGRCGCAGGCA	1	-1.156	0.5694	7	0.0163	633.4	0.0128
E2F7(E2F)/Hela-E2F7-ChIP-Seq(GSE32673)/Homer	VDTTTCCCGCCA	1	-1.121	0.5811	3	0.007	231.4	0.0047
FXR(NR),IR1/Liver-FXR-ChIP-Seq(Chong_et_al.)/Homer	AGGTCANTGACCTB	1	-1.085	0.5986	19	0.0443	1947.2	0.0395
ZBTB33(Zf)/GM12878-ZBTB33-ChIP-Seq(GSE32465)/Homer	GGVTCTCGCGAGAAC	1	-1.074	0.602	1	0.0023	48.2	0.001
CLOCK(bHLH)/Liver-Clock-ChIP-Seq(GSE39860)/Homer	GHCACGTG	1	-1.062	0.6061	21	0.049	2177.4	0.0442
OCT:OCT(POU,Homeobox,IR1)/NPC-Brn2-ChIP-Seq(GSE35496)/Homer	ATGAATWATTCATGA	1	-1.058	0.6061	1	0.0023	49.3	0.001
IRF2(IRF)/Erythroblas-IRF2-ChIP-Seq(GSE36985)/Homer	GAAASYGAAASY	1	-1.037	0.6148	5	0.0117	450.3	0.0091
HRE(HSF)/HepG2-HSF1-ChIP-Seq(GSE31477)/Homer	BSTTCTRGAABVTTCYAGAA	1	-1.034	0.6148	6	0.014	556.9	0.0113
Chop(bZIP)/MEF-Chop-ChIP-Seq(GSE35681)/Homer	ATTGCATCAT	1	-1.026	0.615	11	0.0256	1096.9	0.0222
NRF(NRF)/Promoter/Homer	STGCGCATGCGC	1	-1.011	0.6205	3	0.007	247.7	0.005
HEB(bHLH)/mES-Heb-ChIP-Seq(GSE53233)/Homer	VCAGCTGBNN	1	-1.01	0.6205	102	0.2378	11326.9	0.2297
GATA3(Zf),DR4/iTreg-Gata3-ChIP-Seq(GSE20898)/Homer	AGATGKDGAGATAAG	1	-1.008	0.6205	4	0.0093	351.5	0.0071
Nr5a2(NR)/Pancreas-LRH1-ChIP-Seq(GSE34295)/Homer	BTCAAGGTCA	1	-0.9937	0.6215	33	0.0769	3546.6	0.0719
Smad3(MAD)/NPC-Smad3-ChIP-Seq(GSE36673)/Homer	TWGTCTGV	1	-0.9861	0.623	125	0.2914	13968.6	0.2833
T1ISRE(IRF)/ThioMac-Ifnb-Expression/Homer	ACTTTCGTTTCT	1	-0.9806	0.6232	1	0.0023	54.4	0.0011
Atf1(bZIP)/K562-ATF1-ChIP-Seq(GSE31477)/Homer	GATGACGTCA	1	-0.9592	0.6334	37	0.0862	4016.2	0.0815
Mef2d(MADS)/Retina-Mef2d-ChIP-Seq(GSE61391)/Homer	GCTATTTTTAGC	1	-0.9545	0.6334	8	0.0186	792.9	0.0161
CTCF-SatelliteElement(Zf?)/CD4+-CTCF-ChIP-Seq(Barski_et_al.)/Homer	TGCAGTTCCMVNWRTGGCCA	1	-0.9522	0.6334	1	0.0023	56.9	0.0012
bZIP:IRF(bZIP,IRF)/Th17-BatF-ChIP-Seq(GSE39756)/Homer	NAGTTTCABTHTGACTNW	1	-0.9476	0.6334	21	0.049	2231.1	0.0453
GATA(Zf),IR3/iTreg-Gata3-ChIP-Seq(GSE20898)/Homer	NNNNNBAGATAWYATCTVHN	1	-0.9277	0.6403	8	0.0186	800.1	0.0162
ZNF519(Zf)/HEK293-ZNF519.GFP-ChIP-Seq(GSE58341)/Homer	GAGSCCGAGC	1	-0.927	0.6403	7	0.0163	691.4	0.014
Pax8(Paired,Homeobox)/Thyroid-Pax8-ChIP-Seq(GSE26938)/Homer	GTCATGCHTGRCTGS	1	-0.9032	0.6497	15	0.035	1583.6	0.0321
E2F4(E2F)/K562-E2F4-ChIP-Seq(GSE31477)/Homer	GGCGGGAAAH	1	-0.893	0.653	9	0.021	921.4	0.0187
EBF(EBF)/proBcell-EBF-ChIP-Seq(GSE21978)/Homer	DGTCCCYRGGGA	1	-0.887	0.6537	9	0.021	923.2	0.0187
ZNF416(Zf)/HEK293-ZNF416.GFP-ChIP-Seq(GSE58341)/Homer	WDNCTGGGCA	1	-0.8852	0.6537	77	0.1795	8604.6	0.1745
bHLHE40(bHLH)/HepG2-BHLHE40-ChIP-Seq(GSE31477)/Homer	KCACGTGMCN	1	-0.8807	0.6537	11	0.0256	1147.7	0.0233
Usf2(bHLH)/C2C12-Usf2-ChIP-Seq(GSE36030)/Homer	GTCACGTGGT	1	-0.8736	0.6537	15	0.035	1596	0.0324
GRHL2(CP2)/HBE-GRHL2-ChIP-Seq(GSE46194)/Homer	AAACYKGTTWDACMRGTTTB	1	-0.8691	0.6537	15	0.035	1598.5	0.0324
Eomes(T-box)/H9-Eomes-ChIP-Seq(GSE26097)/Homer	ATTAACACCT	1	-0.8444	0.6656	108	0.2517	12182.1	0.2471
Atf7(bZIP)/3T3L1-Atf7-ChIP-Seq(GSE56872)/Homer	NGRTGACGTCAY	1	-0.8426	0.6656	27	0.0629	2963	0.0601
NPAS2(bHLH)/Liver-NPAS2-ChIP-Seq(GSE39860)/Homer	KCCACGTGAC	1	-0.8046	0.6859	53	0.1235	5945.1	0.1206
MyoG(bHLH)/C2C12-MyoG-ChIP-Seq(GSE36024)/Homer	AACAGCTG	1	-0.7921	0.6913	41	0.0956	4588.9	0.0931
PU.1:IRF8(ETS:IRF)/pDC-Irf8-ChIP-Seq(GSE66899)/Homer	GGAAGTGAAAST	1	-0.7908	0.6913	9	0.021	957.2	0.0194
p53(p53)/mES-cMyc-ChIP-Seq(GSE11431)/Homer	ACATGCCCGGGCAT	1	-0.764	0.7042	1	0.0023	72.6	0.0015
n-Myc(bHLH)/mES-nMyc-ChIP-Seq(GSE11431)/Homer	VRCCACGTGG	1	-0.7569	0.7059	25	0.0583	2790.5	0.0566
E2F(E2F)/Hela-CellCycle-Expression/Homer	TTSGCGCGAAAA	1	-0.7541	0.7059	1	0.0023	73.3	0.0015
Oct6(POU,Homeobox)/NPC-Oct6-ChIP-Seq(GSE35496)/Homer	WATGCAAATGAG	1	-0.7358	0.7142	16	0.0373	1776.1	0.036
ZNF16(Zf)/HEK293-ZNF16.GFP-ChIP-Seq(GSE58341)/Homer	MACCTTCYATGGCTCCCTAKTGCCY	1	-0.7255	0.7183	1	0.0023	76.3	0.0015
MafF(bZIP)/HepG2-MafF-ChIP-Seq(GSE31477)/Homer	HWWGTCAGCAWWTTT	1	-0.7229	0.7183	13	0.0303	1441	0.0292
Tgif2(Homeobox)/mES-Tgif2-ChIP-Seq(GSE55404)/Homer	TGTCANYT	1	-0.7136	0.7201	150	0.3497	17158.9	0.348
HRE(HSF)/Striatum-HSF1-ChIP-Seq(GSE38000)/Homer	TTCTAGAABNTTCTA	1	-0.6798	0.7415	8	0.0186	886.6	0.018
NF1-halfsite(CTF)/LNCaP-NF1-ChIP-Seq(Unpublished)/Homer	YTGCCAAG	1	-0.6797	0.7415	70	0.1632	8015.8	0.1626
Nr5a2(NR)/mES-Nr5a2-ChIP-Seq(GSE19019)/Homer	BTCAAGGTCA	1	-0.6722	0.7415	22	0.0513	2502.8	0.0508
CHR(?)/Hela-CellCycle-Expression/Homer	SRGTTTCAAA	1	-0.6699	0.7415	25	0.0583	2849.8	0.0578
Pit1(Homeobox)/GCrat-Pit1-ChIP-Seq(GSE58009)/Homer	ATGMATATDC	1	-0.6682	0.7415	41	0.0956	4692.9	0.0952
E2F6(E2F)/Hela-E2F6-ChIP-Seq(GSE31477)/Homer	GGCGGGAARN	1	-0.6495	0.7472	14	0.0326	1593.1	0.0323
Erra(NR)/HepG2-Erra-ChIP-Seq(GSE31477)/Homer	CAAAGGTCAG	1	-0.6484	0.7472	104	0.2424	11963.9	0.2427
ZNF675(Zf)/HEK293-ZNF675.GFP-ChIP-Seq(GSE58341)/Homer	ARGAGGMCAAAATGW	1	-0.645	0.7472	6	0.014	668.4	0.0136
MyoD(bHLH)/Myotube-MyoD-ChIP-Seq(GSE21614)/Homer	RRCAGCTGYTSY	1	-0.643	0.7472	26	0.0606	2984.6	0.0605
Ascl1(bHLH)/NeuralTubes-Ascl1-ChIP-Seq(GSE55840)/Homer	NNVVCAGCTGBN	1	-0.6406	0.7472	67	0.1562	7715	0.1565
Tbox:Smad(T-box,MAD)/ESCd5-Smad2_3-ChIP-Seq(GSE29422)/Homer	AGGTGHCAGACA	1	-0.6385	0.7472	8	0.0186	903.1	0.0183
Rbpj1(?)/Panc1-Rbpj1-ChIP-Seq(GSE47459)/Homer	HTTTCCCASG	1	-0.6168	0.7518	65	0.1515	7511.3	0.1523
Brn1(POU,Homeobox)/NPC-Brn1-ChIP-Seq(GSE35496)/Homer	TATGCWAATBAV	1	-0.6057	0.7536	11	0.0256	1268.7	0.0257
Rfx5(HTH)/GM12878-Rfx5-ChIP-Seq(GSE31477)/Homer	SCCTAGCAACAG	1	-0.6057	0.7536	11	0.0256	1268.6	0.0257
TR4(NR),DR1/Hela-TR4-ChIP-Seq(GSE24685)/Homer	GAGGTCAAAGGTCA	1	-0.6029	0.7536	4	0.0093	448.9	0.0091
Tcf12(bHLH)/GM12878-Tcf12-ChIP-Seq(GSE32465)/Homer	VCAGCTGYTG	1	-0.601	0.7536	35	0.0816	4060.3	0.0824
GLI3(Zf)/Limb-GLI3-ChIP-Chip(GSE11077)/Homer	CGTGGGTGGTCC	1	-0.5944	0.7536	5	0.0117	569.7	0.0116
Pax7(Paired,Homeobox),long/Myoblast-Pax7-ChIP-Seq(GSE25064)/Homer	TAATCHGATTAC	1	-0.5748	0.764	1	0.0023	95.9	0.0019
PBX1(Homeobox)/MCF7-PBX1-ChIP-Seq(GSE28007)/Homer	GSCTGTCACTCA	1	-0.5653	0.768	3	0.007	340	0.0069
SCL(bHLH)/HPC7-Scl-ChIP-Seq(GSE13511)/Homer	AVCAGCTG	1	-0.5645	0.768	180	0.4196	20835.3	0.4226
Zfp809(Zf)/ES-Zfp809-ChIP-Seq(GSE70799)/Homer	GGGGCTYGKCTGGGA	1	-0.557	0.768	7	0.0163	821.5	0.0167
SpiB(ETS)/OCILY3-SPIB-ChIP-Seq(GSE56857)/Homer	AAAGRGGAAGTG	1	-0.5299	0.7857	10	0.0233	1191.5	0.0242
ZNF143|STAF(Zf)/CUTLL-ZNF143-ChIP-Seq(GSE29600)/Homer	ATTTCCCAGVAKSCY	1	-0.519	0.791	14	0.0326	1672.3	0.0339
Max(bHLH)/K562-Max-ChIP-Seq(GSE31477)/Homer	RCCACGTGGYYN	1	-0.5159	0.791	24	0.0559	2853.1	0.0579
Tbx20(T-box)/Heart-Tbx20-ChIP-Seq(GSE29636)/Homer	GGTGYTGACAGS	1	-0.5062	0.7946	8	0.0186	965.7	0.0196
FOXA1:AR(Forkhead,NR)/LNCAP-AR-ChIP-Seq(GSE27824)/Homer	AGTAAACAAAAAAGAACAND	1	-0.4966	0.7989	3	0.007	361.5	0.0073
Lhx2(Homeobox)/HFSC-Lhx2-ChIP-Seq(GSE48068)/Homer	TAATTAGN	1	-0.4942	0.7989	41	0.0956	4867.4	0.0987
ZNF669(Zf)/HEK293-ZNF669.GFP-ChIP-Seq(GSE58341)/Homer	GARTGGTCATCGCCC	1	-0.4812	0.8047	2	0.0047	240.9	0.0049
CEBP:AP1(bZIP)/ThioMac-CEBPb-ChIP-Seq(GSE21512)/Homer	DRTGTTGCAA	1	-0.4752	0.8063	30	0.0699	3597.8	0.073
BMYB(HTH)/Hela-BMYB-ChIP-Seq(GSE27030)/Homer	NHAACBGYYV	1	-0.4365	0.8347	54	0.1259	6462.9	0.1311
AMYB(HTH)/Testes-AMYB-ChIP-Seq(GSE44588)/Homer	TGGCAGTTGG	1	-0.436	0.8347	56	0.1305	6697.3	0.1358
Pax7(Paired,Homeobox),longest/Myoblast-Pax7-ChIP-Seq(GSE25064)/Homer	NTAATTDGCYAATTANNWWD	1	-0.4238	0.8386	1	0.0023	122.1	0.0025
Brn2(POU,Homeobox)/NPC-Brn2-ChIP-Seq(GSE35496)/Homer	ATGAATATTC	1	-0.4231	0.8386	3	0.007	387.6	0.0079
ZNF264(Zf)/HEK293-ZNF264.GFP-ChIP-Seq(GSE58341)/Homer	RGGGCACTAACY	1	-0.4136	0.8404	23	0.0536	2830.8	0.0574
Pit1+1bp(Homeobox)/GCrat-Pit1-ChIP-Seq(GSE58009)/Homer	ATGCATAATTCA	1	-0.4082	0.8416	11	0.0256	1389.8	0.0282
Mouse_Recombination_Hotspot(Zf)/Testis-DMC1-ChIP-Seq(GSE24438)/Homer	ACTYKNATTCGTGNTACTTC	1	-0.4076	0.8416	2	0.0047	262.6	0.0053
E2F1(E2F)/Hela-E2F1-ChIP-Seq(GSE22478)/Homer	CWGGCGGGAA	1	-0.4019	0.8416	4	0.0093	524.4	0.0106
Oct4:Sox17(POU,Homeobox,HMG)/F9-Sox17-ChIP-Seq(GSE44553)/Homer	CCATTGTATGCAAAT	1	-0.3976	0.8416	4	0.0093	526.1	0.0107
Srebp2(bHLH)/HepG2-Srebp2-ChIP-Seq(GSE31477)/Homer	CGGTCACSCCAC	1	-0.3908	0.843	9	0.021	1156.1	0.0234
PRDM14(Zf)/H1-PRDM14-ChIP-Seq(GSE22767)/Homer	RGGTCTCTAACY	1	-0.3881	0.843	11	0.0256	1404.9	0.0285
ETS:RUNX(ETS,Runt)/Jurkat-RUNX1-ChIP-Seq(GSE17954)/Homer	RCAGGATGTGGT	1	-0.3764	0.8486	3	0.007	406.8	0.0083
RAR:RXR(NR),DR5/ES-RAR-ChIP-Seq(GSE56893)/Homer	RGGTCADNNAGAGGTCAV	1	-0.3727	0.8486	1	0.0023	134.5	0.0027
VDR(NR),DR3/GM10855-VDR+vitD-ChIP-Seq(GSE22484)/Homer	ARAGGTCANWGAGTTCANNN	1	-0.3533	0.8617	8	0.0186	1058.4	0.0215
Esrrb(NR)/mES-Esrrb-ChIP-Seq(GSE11431)/Homer	KTGACCTTGA	1	-0.3489	0.8622	27	0.0629	3382.2	0.0686
E2A(bHLH)/proBcell-E2A-ChIP-Seq(GSE21978)/Homer	DNRCAGCTGY	1	-0.3424	0.8646	75	0.1748	9081.8	0.1842
Tbx5(T-box)/HL1-Tbx5.biotin-ChIP-Seq(GSE21529)/Homer	AGGTGTCA	1	-0.3396	0.8646	171	0.3986	20253	0.4108
c-Myc(bHLH)/mES-cMyc-ChIP-Seq(GSE11431)/Homer	VVCCACGTGG	1	-0.3352	0.8646	16	0.0373	2065	0.0419
CRX(Homeobox)/Retina-Crx-ChIP-Seq(GSE20012)/Homer	GCTAATCC	1	-0.3267	0.8683	125	0.2914	14955.8	0.3033
Myf5(bHLH)/GM-Myf5-ChIP-Seq(GSE24852)/Homer	BAACAGCTGT	1	-0.3215	0.8695	23	0.0536	2933.1	0.0595
PRDM1(Zf)/Hela-PRDM1-ChIP-Seq(GSE31477)/Homer	ACTTTCACTTTC	1	-0.3104	0.8759	23	0.0536	2947.3	0.0598
ZNF189(Zf)/HEK293-ZNF189.GFP-ChIP-Seq(GSE58341)/Homer	TGGAACAGMA	1	-0.3075	0.8759	30	0.0699	3799.1	0.0771
Zic(Zf)/Cerebellum-ZIC1.2-ChIP-Seq(GSE60731)/Homer	CCTGCTGAGH	1	-0.2966	0.8815	28	0.0653	3573.7	0.0725
NeuroD1(bHLH)/Islet-NeuroD1-ChIP-Seq(GSE30298)/Homer	GCCATCTGTT	1	-0.2794	0.8935	29	0.0676	3720.2	0.0755
Unknown-ESC-element(?)/mES-Nanog-ChIP-Seq(GSE11724)/Homer	CACAGCAGGGGG	1	-0.2662	0.9021	20	0.0466	2638.4	0.0535
Nkx3.1(Homeobox)/LNCaP-Nkx3.1-ChIP-Seq(GSE28264)/Homer	AAGCACTTAA	1	-0.2641	0.9021	117	0.2727	14181.6	0.2876
GSC(Homeobox)/FrogEmbryos-GSC-ChIP-Seq(DRA000576)/Homer	RGGATTAR	1	-0.2542	0.9062	78	0.1818	9626.1	0.1952
CTCF(Zf)/CD4+-CTCF-ChIP-Seq(Barski_et_al.)/Homer	AYAGTGCCMYCTRGTGGCCA	1	-0.232	0.9231	2	0.0047	338.5	0.0069
Ap4(bHLH)/AML-Tfap4-ChIP-Seq(GSE45738)/Homer	NAHCAGCTGD	1	-0.2225	0.9286	40	0.0932	5158.7	0.1046
ZBTB18(Zf)/HEK293-ZBTB18.GFP-ChIP-Seq(GSE58341)/Homer	AACATCTGGA	1	-0.2009	0.9454	16	0.0373	2233.5	0.0453
Pknox1(Homeobox)/ES-Prep1-ChIP-Seq(GSE63282)/Homer	SCTGTCAVTCAV	1	-0.1942	0.9484	6	0.014	935.8	0.019
Tcf21(bHLH)/ArterySmoothMuscle-Tcf21-ChIP-Seq(GSE61369)/Homer	NAACAGCTGG	1	-0.1901	0.9488	30	0.0699	4004.7	0.0812
Meis1(Homeobox)/MastCells-Meis1-ChIP-Seq(GSE48085)/Homer	VGCTGWCAVB	1	-0.185	0.9502	70	0.1632	8864	0.1798
HOXA2(Homeobox)/mES-Hoxa2-ChIP-Seq(Donaldson_et_al.)/Homer	GYCATCMATCAT	1	-0.1755	0.9559	2	0.0047	376.9	0.0076
ETS:E-box(ETS,bHLH)/HPC7-Scl-ChIP-Seq(GSE22178)/Homer	AGGAARCAGCTG	1	-0.1717	0.9561	2	0.0047	379.9	0.0077
PAX6(Paired,Homeobox)/Forebrain-Pax6-ChIP-Seq(GSE66961)/Homer	NGTGTTCAVTSAAGCGKAAA	1	-0.1667	0.9575	2	0.0047	383.6	0.0078
Pbx3(Homeobox)/GM12878-PBX3-ChIP-Seq(GSE32465)/Homer	SCTGTCAMTCAN	1	-0.1619	0.9587	6	0.014	973.6	0.0197
Ptf1a(bHLH)/Panc1-Ptf1a-ChIP-Seq(GSE47459)/Homer	ACAGCTGTTN	1	-0.1596	0.9587	121	0.2821	14994.9	0.3041
ZNF317(Zf)/HEK293-ZNF317.GFP-ChIP-Seq(GSE58341)/Homer	GTCWGCTGTYYCTCT	1	-0.1527	0.9608	2	0.0047	395.9	0.008
Tbet(T-box)/CD8-Tbet-ChIP-Seq(GSE33802)/Homer	AGGTGTGAAM	1	-0.1281	0.9813	51	0.1189	6759.9	0.1371
ZNF136(Zf)/HEK293-ZNF136.GFP-ChIP-Seq(GSE58341)/Homer	YTKGATAHAGTATTCTWGGTNGGCA	1	-0.1278	0.9813	3	0.007	579.3	0.0118
Atf2(bZIP)/3T3L1-Atf2-ChIP-Seq(GSE56872)/Homer	NRRTGACGTCAT	1	-0.1236	0.9813	11	0.0256	1720	0.0349
Tgif1(Homeobox)/mES-Tgif1-ChIP-Seq(GSE55404)/Homer	YTGWCADY	1	-0.1234	0.9813	131	0.3054	16333.9	0.3313
ERE(NR),IR3/MCF7-ERa-ChIP-Seq(Unpublished)/Homer	VAGGTCACNSTGACC	1	-0.1136	0.9819	7	0.0163	1188.5	0.0241
Olig2(bHLH)/Neuron-Olig2-ChIP-Seq(GSE30882)/Homer	RCCATMTGTT	1	-0.101	0.9909	69	0.1608	9066.4	0.1839
ISRE(IRF)/ThioMac-LPS-Expression(GSE23622)/Homer	AGTTTCASTTTC	1	-0.09005	0.9984	1	0.0023	281.5	0.0057
GATA:SCL(Zf,bHLH)/Ter119-SCL-ChIP-Seq(GSE18720)/Homer	CRGCTGBNGNSNNSAGATAA	1	-0.08171	1	2	0.0047	480.6	0.0097
BMAL1(bHLH)/Liver-Bmal1-ChIP-Seq(GSE39860)/Homer	GNCACGTG	1	-0.07703	1	67	0.1562	8955.1	0.1816
Mef2a(MADS)/HL1-Mef2a.biotin-ChIP-Seq(GSE21529)/Homer	CYAAAAATAG	1	-0.07025	1	21	0.049	3210.2	0.0651
Atoh1(bHLH)/Cerebellum-Atoh1-ChIP-Seq(GSE22111)/Homer	VNRVCAGCTGGY	1	-0.06987	1	33	0.0769	4766.5	0.0967
c-Jun-CRE(bZIP)/K562-cJun-ChIP-Seq(GSE31477)/Homer	ATGACGTCATCY	1	-0.0696	1	10	0.0233	1721.6	0.0349
BORIS(Zf)/K562-CTCFL-ChIP-Seq(GSE32465)/Homer	CNNBRGCGCCCCCTGSTGGC	1	-0.06893	1	2	0.0047	503.2	0.0102
Nkx2.5(Homeobox)/HL1-Nkx2.5.biotin-ChIP-Seq(GSE21529)/Homer	RRSCACTYAA	1	-0.06479	1	101	0.2354	13150.8	0.2667
THRa(NR)/C17.2-THRa-ChIP-Seq(GSE38347)/Homer	GGTCANYTGAGGWCA	1	-0.06064	1	22	0.0513	3387.2	0.0687
Pitx1(Homeobox)/Chicken-Pitx1-ChIP-Seq(GSE38910)/Homer	TAATCCCN	1	-0.05665	1	198	0.4615	24598.2	0.4989
Pax7(Paired,Homeobox)/Myoblast-Pax7-ChIP-Seq(GSE25064)/Homer	TAATCAATTA	1	-0.03685	1	1	0.0023	380.3	0.0077
Brachyury(T-box)/Mesoendoderm-Brachyury-ChIP-exo(GSE54963)/Homer	ANTTMRCASBNNNGTGYKAAN	1	-0.03571	1	6	0.014	1268.2	0.0257
Nkx2.2(Homeobox)/NPC-Nkx2.2-ChIP-Seq(GSE61673)/Homer	BTBRAGTGSN	1	-0.0349	1	91	0.2121	12250.6	0.2485
Bapx1(Homeobox)/VertebralCol-Bapx1-ChIP-Seq(GSE36672)/Homer	TTRAGTGSYK	1	-0.0322	1	116	0.2704	15299.1	0.3103
ZNF415(Zf)/HEK293-ZNF415.GFP-ChIP-Seq(GSE58341)/Homer	GRTGMTRGAGCC	1	-0.02942	1	12	0.028	2205	0.0447
PRDM9(Zf)/Testis-DMC1-ChIP-Seq(GSE35498)/Homer	ADGGYAGYAGCATCT	1	-0.02458	1	8	0.0186	1649.1	0.0334
NFkB-p50,p52(RHD)/Monocyte-p50-ChIP-Chip(Schreiber_et_al.)/Homer	GGGGGAATCCCC	1	-0.01793	1	1	0.0023	461.9	0.0094
Nkx2.1(Homeobox)/LungAC-Nkx2.1-ChIP-Seq(GSE43252)/Homer	RSCACTYRAG	1	-0.01326	1	125	0.2914	16787.9	0.3405
LXRE(NR),DR4/RAW-LXRb.biotin-ChIP-Seq(GSE21512)/Homer	RGGTTACTANAGGTCA	1	-0.00723	1	4	0.0093	1195.3	0.0242
Mef2b(MADS)/HEK293-Mef2b.V5-ChIP-Seq(GSE67450)/Homer	GCTATTTTTGGM	1	-0.006034	1	30	0.0699	5129.3	0.104
Mef2c(MADS)/GM12878-Mef2c-ChIP-Seq(GSE32465)/Homer	DCYAAAAATAGM	1	-0.001355	1	16	0.0373	3462.3	0.0702
GFY(?)/Promoter/Homer	ACTACAATTCCC	1	0	1	0	0	294	0.006
GFY-Staf(?,Zf)/Promoter/Homer	RACTACAATTCCCAGAAKGC	1	0	1	0	0	129.4	0.0026
JunD(bZIP)/K562-JunD-ChIP-Seq/Homer	ATGACGTCATCN	1	0	1	0	0	289.3	0.0059
NRF1(NRF)/MCF7-NRF1-ChIP-Seq(Unpublished)/Homer	CTGCGCATGCGC	1	0	1	0	0	81.2	0.0016
OCT:OCT(POU,Homeobox)/NPC-Brn1-ChIP-Seq(GSE35496)/Homer	ATGAATATTCATGAG	1	0	1	0	0	32.8	0.0007
ZNF41(Zf)/HEK293-ZNF41.GFP-ChIP-Seq(GSE58341)/Homer	CCTCATGGTGYCYTWYTCCCTTGTG	1	0	1	0	0	114.7	0.0023
ZSCAN22(Zf)/HEK293-ZSCAN22.GFP-ChIP-Seq(GSE58341)/Homer	SMCAGTCWGAKGGAGGAGGC	1	0	1	0	0	414.5	0.0084
